# Supplementary material for: Film education and art therapy for mental health in college students: a systematic review
Source: Front Psychol. 2026 Apr 17;17:1749029. doi: 10.3389/fpsyg.2026.1749029 (PMC13133068; doi:10.3389/fpsyg.2026.1749029)
Supplement: Supplementary file 3 [file Table_1.xlsx]

## Sheet: Literature Classification
Main Section	Subsection	Literature Type	Author(s)	Year	Title	Core Evidence	Unrelated Note
3.1 The specific effects of film education and the integration of films and art therapy on the mental health of college students	3.1.1 Stimulate the learning interest of college students	Relevant Literature	Du, C., Yu, C., Wang, T., Zhang, F.	2022	Impact of Virtual Imaging Technology on Film and Television Production Education of College Students Based on Deep Learning and Internet of Things	Virtual imaging technology in film education enhances college students’ interest in film production learning
		Relevant Literature	Black, J., Redmond, J., Sheard, S.	2025	Bridging silos: Embedding collaboration in a practice-based filmmaking degree	Collaborative filmmaking projects in film education stimulate students’ active participation and learning interest
		Unrelated Literature	All other literature not listed above				Themes focus on mental health effects (emotional regulation, stress relief), intervention implementation (curriculum design), or unrelated fields (family social media use, AI art therapy reviews); no relevance to 'stimulating learning interest'
3.1 The specific effects of film education and the integration of films and art therapy on the mental health of college students	3.1.2 Promote the self-development of college students	Relevant Literature	Tripon, C.	2024	Visual storytelling and identity construction through student filmmaking	Student filmmaking (film education) helps college students construct identity and promotes self-development
		Relevant Literature	Swami, V., Voracek, M., Todd, J., et al.	2024	Positive self-beliefs mediate the association between body appreciation and positive mental health	Film/art therapy-related body appreciation enhances positive self-beliefs, thereby promoting self-development
		Unrelated Literature	e.g., Du, C. et al. (2022); Zhang, S. & Zhao, L. (2024); Marsh, H.W. et al. (2005)				Focus on technical education (virtual imaging technology), mental health literacy, or unrelated measurement tools; no relevance to 'promoting self-development'
3.1 The specific effects of film education and the integration of films and art therapy on the mental health of college students	3.1.3 Enhance students' self-awareness skills	Relevant Literature	Krishnasamy, E., Van Lith, T.	2025	Film-based interventions for narrative reconstruction and emotional processing in young adults	Film-based interventions promote emotional processing in college students, thereby improving self-awareness of emotions
		Relevant Literature	Swami, V., Voracek, M., Todd, J., et al.	2024	Positive self-beliefs mediate the association between body appreciation and positive mental health	Body appreciation cultivated by art therapy enhances students’ self-awareness of personal strengths
		Unrelated Literature	e.g., Liu, C. et al. (2024); Black, J. et al. (2025); Malchiodi, C.A. (2023)				Focus on stress relief, social connection, or clinical supervision; no relevance to 'enhancing self-awareness skills'
3.1 The specific effects of film education and the integration of films and art therapy on the mental health of college students	3.1.4 The impact on psychological resilience	Relevant Literature	Wang, J., Zhang, B., Yahaya, R., et al.	2025	Colors of the mind: a meta-analysis of creative arts therapy as an approach for post-traumatic stress disorder intervention	Creative arts therapy (integrated with film) enhances trauma coping ability and improves psychological resilience
		Unrelated Literature	e.g., Hu, N. et al. (2022); Bi, S. et al. (2024); Fàbregues, S. et al. (2023)				Focus on educational function (English children’s movies), digital health (physical activity interventions), or STEM research methods; no relevance to 'psychological resilience'
3.1 The specific effects of film education and the integration of films and art therapy on the mental health of college students	3.1.5 Affecting the psychological quality of college students	Relevant Literature	Wu, Y., Hwang, Y., Wei, B.	2025	The impact of art and design competencies on positive psychological qualities among college students in Hainan Province: The chain mediating roles of teacher support and learning adaptability	Art/design competencies (related to film-art integration) improve positive psychological qualities (optimism, self-confidence)
		Relevant Literature	Jin, X., Ye, Y.	2022	Impact of fine arts education on psychological wellbeing of higher education students through moderating role of creativity and self-efficacy	Fine arts education (compatible with film education) enhances creativity and self-efficacy (core psychological qualities)
		Relevant Literature	Fan, L., Cui, F.	2024	Mindfulness, self-efficacy, and self-regulation as predictors of psychological well-being in EFL learners	Self-efficacy and self-regulation (cultivated by film-art intervention) improve overall psychological quality
		Unrelated Literature	e.g., Zhang, S. et al. (2024)				Focus on mental health measurement, virtual reality art therapy principles, or family media use; no relevance to 'college students’ psychological quality'
3.1 The specific effects of film education and the integration of films and art therapy on the mental health of college students	3.1.6 Impact on the mental health education of college students	Relevant Literature	Zhang, S., Zhao, L.	2024	The impact of public art education on college students' mental health literacy	Public art education (including film) improves mental health literacy and enriches mental health education content
		Relevant Literature	Guangli, L.	2025	Integration of aesthetic education and mental health education in college film curriculum: A mixed-methods study	Film curriculum integration optimizes the form of college mental health education
		Relevant Literature	Hu, J., Li, M., Wang, Y., Chen, Q.	2021	The application of art therapy in college students’ mental health education: A systematic review	Art therapy provides new paths for college mental health education (compatible with film integration)
		Unrelated Literature	e.g., Lorint, L. (2022); Wang, J. et al. (2025); Ribeiro, F. et al. (2021)				Focus on art therapy for children (special needs children), PTSD intervention, or COVID-19 mental health impact; no relevance to 'college mental health education'
3.1 The specific effects of film education and the integration of films and art therapy on the mental health of college students	3.1.7 Affecting students' awareness of mental health	Relevant Literature	Zhang, S., Zhao, L.	2024	The impact of public art education on college students' mental health literacy	Public art education (including film) improves students’ understanding of mental health and enhances mental health awareness
		Relevant Literature	Gaiha, S.M., Salisbury, T.T., Usmani, S., et al.	2021	Effectiveness of arts interventions to reduce mental-health-related stigma among youth: a systematic review and meta-analysis	Arts interventions (including film) reduce mental health stigma and improve students’ awareness of mental health issues
		Relevant Literature	Shukla, A., Choudhari, S.G., Gaidhane, A.M., et al.	2022	Role of Art Therapy in the Promotion of Mental Health: A Critical Review	Art therapy helps students recognize mental health importance and enhances mental health awareness
		Unrelated Literature	e.g., Black, J. et al. (2025); Xu, L. et al. (2020); Krishnasamy, E. et al. (2025)				Focus on filmmaking collaboration, emotion regulation testing, or digital art therapy potentials; no relevance to 'students’ mental health awareness'
3.1 The specific effects of film education and the integration of films and art therapy on the mental health of college students	3.1.8 Enhancing the students' psychological adaptability	Relevant Literature	Popova, E. S., Nosek, I. S.	2025	Team based creative media projects and social adaptation among university students	Team-based creative media projects (film-art integration) improve students’ social adaptation and psychological adaptability
		Relevant Literature	Fan, L., Cui, F.	2024	Mindfulness, self-efficacy, and self-regulation as predictors of psychological well-being in EFL learners	Self-regulation cultivated by film-art intervention enhances students’ ability to adapt to study and life pressures
		Relevant Literature	Black, J., Carter, L., Evans, M.	2025	Collaborative filmmaking and social connection in emerging adults	Collaborative filmmaking enhances social connection and improves students’ psychological adaptability to group environments
		Unrelated Literature	e.g., Du, C. et al. (2022); de Lima, F.F. et al. (2021); Müller, B. et al. (2021)				Focus on virtual imaging technology, empathy assessment tools, or school psychological service measurement; no relevance to 'psychological adaptability'
3.2 The specific implementation of film education or the integration of films with art therapy	3.2.1 Applied in college mental health courses	Relevant Literature	Guangli, L.	2025	Integration of aesthetic education and mental health education in college film curriculum: A mixed-methods study	Integrates film education into college mental health courses and designs mixed-method teaching activities
		Relevant Literature	Zhang, S., Zhao, L.	2024	The impact of public art education on college students' mental health literacy	Incorporates film-based art therapy elements into public art courses (auxiliary to mental health courses)
		Relevant Literature	Hu, J., Li, M., Wang, Y., Chen, Q.	2021	The application of art therapy in college students’ mental health education: A systematic review	Proposes art therapy (compatible with film integration) as a teaching module in mental health courses
		Unrelated Literature	e.g., Du, C. et al. (2022); Gagliano, A. et al. (2023); Luo, X. et al. (2024)				Focus on film production education (virtual imaging), adolescent filmmaking projects, or AI art therapy reviews; no relevance to 'application in college mental health courses'
3.2 The specific implementation of film education or the integration of films with art therapy	3.2.2 The effect of different types of film and television works on mental health education	Relevant Literature	Goodwin, J., Saab, M.M., Dillon, C.B., et al.	2021	The use of film-based interventions in adolescent mental health education: A systematic review	Compares the effects of narrative films, documentary films, and educational films on mental health education
		Relevant Literature	Kubrak, T.	2020	Impact of Films: Changes in Young People's Attitudes after Watching a Movie	Analyzes the differential effects of positive theme films and real-life theme films on young people’s mental health attitudes
		Relevant Literature	Zhang, Y., Yuan, Y., Li, X.	2025	Research on the application of image art therapy in universities: Practical paths and therapeutic mechanisms analysis	Discusses the effect of image-based film works (vs. traditional films) in art therapy for mental health education
		Unrelated Literature	e.g., Black, J. et al. (2025); Shamri Zeevi, L. (2021); Liu, C. et al. (2024)				Focus on collaborative filmmaking, virtual reality art therapy, or stress-relief interventions; no relevance to 'different types of film and television works'
3.2 The specific implementation of film education or the integration of films with art therapy	3.2.3 Evaluating the effectiveness of psychological film teaching activities	Relevant Literature	Zhang, Y., Chen, W., Li, D.	2025	Film education for college students’ mental health promotion: Mechanisms and effectiveness	Uses psychological scales and follow-up surveys to evaluate the effectiveness of psychological film teaching activities
		Relevant Literature	Gagliano, A., Costanza, C., Bazzoni, M., et al.	2023	Effectiveness of an educational filmmaking project in promoting the psychological well-being of adolescents with emotive/behavioural problems	Evaluates the effectiveness of educational filmmaking (psychological film teaching) through pre-test/post-test comparisons
		Relevant Literature	Worsley, J.D., Pennington, A., Corcoran, R.	2022	Supporting mental health and wellbeing of university and college students: A systematic review of review-level evidence of interventions	Includes evaluation methods for psychological film teaching activities in the review of mental health intervention effectiveness
		Unrelated Literature	e.g., Zhang, S. et al. (2024); Malchiodi, C.A. (2023)				Focus on mental health measurement tools, art therapy clinical supervision, or family social media use; no relevance to 'evaluating psychological film teaching effectiveness'
