# Supplementary material for: Film education and art therapy for mental health in college students: a systematic review
Source: Front Psychol. 2026 Apr 17;17:1749029. doi: 10.3389/fpsyg.2026.1749029 (PMC13133068; doi:10.3389/fpsyg.2026.1749029)
Supplement: Supplementary file 4 [file Table_2.xlsx]

## Sheet: Sheet1
word	freq
Review	83
Care	80
Public health	54
Intervention	50
Study	50
Systematic	44
Education	41
Virtual	40
Congress	40
Analysis	39
Conference	38
Mental health	31
Research	31
Students	30
Medicine	30
Clinical	30
Medical	26
Disorder	25
Adult	25
Social	23
Effects	23
Art and Art therapy	21
Artificial intelligent	21
Science	20
Program	20
Program	20
Music	19
Impact	17
Life	17
Stigma	17
Virtual Real	16
Self	16
Teach	14
Anxiety	14
Treatment	13
Model	13
Prevention	13
Practice	13
Creativity and Creative	12
Well-being	12
Depression	12
Participation	12
Disease	12
Film	11
Technology	11
Adolescent	11
Methods	11
Community	10
Activity	10
Physical	9
Improving	8
Movie	8
Symptom	8
Academic	7
Cultural	7
Dance	7
Experimental	7
Illness	6
Hospital	6
Report	6
Pharmacy	6
Emotion Recognition	6
Value	6
Drug	6
Comprehensive	6
Management	6
Satisfaction	5
Attitude	4
Painting or drawing	4
Collaboration	4
Positive Psychology	4
Higher Education	4
Machine learning	4
Aaddiction	4
Symposium	4
