# Supplementary material for: Film education and art therapy for mental health in college students: a systematic review
Source: Front Psychol. 2026 Apr 17;17:1749029. doi: 10.3389/fpsyg.2026.1749029 (PMC13133068; doi:10.3389/fpsyg.2026.1749029)
Supplement: Supplementary file 5 [file Table_3.xlsx]

## Sheet: Supplementary S2
Supplementary S2: Results of the PubMed Search of "art therapy", "film" AND "mental health" of 2020-2025 articles
Article Number	PMID	Title	Authors	Journal	Year	Volume	Issue	Pages	DOI	Abstract
1	36134083	Role of Art Therapy in the Promotion of Mental Health: A Critical Review.	Shukla A; Choudhari SG; Gaidhane AM; Quazi Syed Z	Cureus	2022	14	8	e28026	10.7759/cureus.28026	Art therapy is used most commonly to treat mental illnesses and can aid in
2	39264631	Active Visual Art Therapy and Health Outcomes: A Systematic Review and	Joschko R; Klatte C; Grabowska WA; Roll S; Berghöfer A; Willich SN	JAMA Netw Open	2024	7	9	e2428709	10.1001/jamanetworkopen.2024.28709	IMPORTANCE: Art therapy has a long-standing tradition in patient treatment. As
3	37956349	Art Therapy as a Nursing Intervention for Individuals With Schizophrenia.	Utas-Akhan L; Avci D; Basak I	J Psychosoc Nurs Ment Health Serv	2024	62	5	29-38	10.3928/02793695-20231025-02	The aim of the current study was to determine the effects of group art therapy on
4	37736058	Editorial: The impact of art therapy on mental health and well-being.	José H; Apostolo J; Vitorino LM; de Sousa LMM	Front Psychiatry	2023	14		1275915	10.3389/fpsyt.2023.1275915
5	40916845	Art therapy with children and adolescents experiencing acute or severe mental	Versitano S; Tesson S; Lee CW; Linnell S; Perkes I	Aust N Z J Psychiatry	2025	59	10	863-887	10.1177/00048674251361731	OBJECTIVE: Art therapy offers a predominantly non-verbal form of creative
6	39291480	The use of creative art therapy to address the mental health of refugee	Ramadan M; Hadfield K; Ryan M; Cai P; Bosqui T; Nolan A	Arts Health	2024			1-19	10.1080/17533015.2024.2395896	INTRODUCTION: Creative art therapy (CAT) has become increasingly popular as a
7	38269579	Efficacy of art therapy in enhancing mental health of clinical nurses: A	Zhang N; Chen S; Li Q; He Z; Jiang W	J Psychiatr Ment Health Nurs	2024	31	5	729-741	10.1111/jpm.13026	INTRODUCTION: Art therapy (AT) has been widely utilized as a therapeutic approach
8	35222203	The Need for Robust Critique of Arts and Health Research: Young People, Art	Grebosz-Haring K; Thun-Hohenstein L; Schuchter-Wiegand AK; Irons Y; Bathke A; Phillips K; Clift S	Front Psychol	2022	13		821093	10.3389/fpsyg.2022.821093	We describe work in progress to conduct a systematic review of research on
9	37893584	Organizational and Individual Interventions for Managing Work-Related Stress in	Catapano P; Cipolla S; Sampogna G; Perris F; Luciano M; Catapano F; Fiorillo A	Medicina (Kaunas)	2023	59	10		10.3390/medicina59101866	The workplace represents a relevant source of stress for workers, being a risk
10	38722981	Knowledge and use of art therapy for mental health treatment among clinical	Doku Asare EP; Kushitor SB; Sutherland EK; Ofori Boateng M; Manortey S	PLoS One	2024	19	5	e0303246	10.1371/journal.pone.0303246	BACKGROUND: Art therapy allows people to express feelings about any subject
11	39626224	Psychedelic Art and Implications for Mental Health: Randomized Pilot Study.	Peng ML; Monin J; Ovchinnikova P; Levi A; McCall T	JMIR Form Res	2024	8		e66430	10.2196/66430	BACKGROUND: Psychedelic art (PA) emerged in the 1960s during the psychedelic era;
12	35277102	Mental health and ART adherence among adolescents living with HIV in Mozambique.	Nguyen N; Lovero KL; Falcao J; Brittain K; Zerbe A; Wilson IB; Kapogiannis B; Pimentel De Gusmao E; Vitale M; Couto A; Simione TB; Abrams EJ; Mellins CA	AIDS Care	2023	35	2	182-190	10.1080/09540121.2022.2032574	Little is known about the mental health needs of adolescents living with HIV
13	37841732	A practical development protocol for evidence-based digital integrative arts	Kim H; Choi Y	Front Public Health	2023	11		1175093	10.3389/fpubh.2023.1175093	INTRODUCTION: The fundamentals of digital transformation include the conversion
14	37626418	Effectiveness of group arts therapies (art therapy, dance movement therapy and	Carr CE; Medlicott E; Hooper R; Feng Y; Mihaylova B; Priebe S	Trials	2023	24	1	557	10.1186/s13063-023-07232-0	BACKGROUND: Arts therapies are widely but inconsistently provided in community
15	36873226	Art-based interventions for women's mental health in pregnancy and postpartum: A	Qian J; Sun S; Wang M; Sun X; Yu X	Front Psychiatry	2023	14		1112951	10.3389/fpsyt.2023.1112951	OBJECTIVE: Pregnant and postpartum women are vulnerable to psychological problems
16	33253065	A qualitative inquiry comparing mindfulness-based art therapy versus neutral clay	Van Lith T; Beerse M; Smalley Q	J Am Coll Health	2022	70	6	1889-1897	10.1080/07448481.2020.1841211	Objective: College students experience unprecedented levels of stress and
17	38584367	Art therapy is associated with a reduction in restrictive practices on an	Versitano S; Shvetcov A; Paton J; Perkes I	J Ment Health	2024	33	4	481-489	10.1080/09638237.2024.2332813	BACKGROUND: The elimination of restrictive practices, such as seclusion and
18	34231158	Review: systematic review of effectiveness of art psychotherapy in children with	Braito I; Rudd T; Buyuktaskin D; Ahmed M; Glancy C; Mulligan A	Ir J Med Sci	2022	191	3	1369-1383	10.1007/s11845-021-02688-y	Art therapy and art psychotherapy are often offered in Child and Adolescent
19	36345093	Antidepressant discontinuation syndrome: A state-of-the-art clinical review.	Fornaro M; Cattaneo CI; De Berardis D; Ressico FV; Martinotti G; Vieta E	Eur Neuropsychopharmacol	2023	66		1-10	10.1016/j.euroneuro.2022.10.005	Antidepressant drugs are prescribed to patients with depressive, anxiety
20	37287023	Mental health and adherence to antiretroviral therapy among Mexican people living	Gutiérrez-Velilla E; Barrientos-Casarrubias V; Gómez-Palacio Schjetnan M; Perrusquia-Ortiz LE; Cruz-Maycott R; Alvarado-de la Barrera C; Ávila-Ríos S; Caballero-Suárez NP	AIDS Res Ther	2023	20	1	34	10.1186/s12981-023-00532-0	BACKGROUND: The mental health and medical follow-up of people living with HIV
21	39020473	Emergence of Artificial Intelligence Art Therapies (AIATs) in Mental Health Care:	Luo X; Zhang A; Li Y; Zhang Z; Ying F; Lin R; Yang Q; Wang J; Huang G	Int J Ment Health Nurs	2024	33	6	1743-1760	10.1111/inm.13384	The application of artificial intelligence art therapies (AIATs) in mental health
22	37638556	Community-based art groups in mental health recovery: A systematic review and	Goodman-Casanova JM; Guzman-Parra J; Mayoral-Cleries F; Cuesta-Lozano D	J Psychiatr Ment Health Nurs	2024	31	2	158-173	10.1111/jpm.12970	INTRODUCTION: Though the evidence of the role of the arts in mental health is
23	37146054	A pilot randomized clinical trial of biomedical link with mental health in art	Kang SJ; Pei CZ; Lee DH; Ha JE; Baek KH	PLoS One	2023	18	5	e0284344	10.1371/journal.pone.0284344	OBJECTIVE: Alcohol intake is a major risk factor for various diseases.
24	39546315	A Nature-Based Intervention and Mental Health of Schoolchildren: A Cluster	Loose T; Fuoco J; Malboeuf-Hurtubise C; Ayotte-Beaudet JP; Gauvin L; Chadi N; Ouellet-Morin I; Mâsse B; Côté SM; Geoffroy MC	JAMA Netw Open	2024	7	11	e2444824	10.1001/jamanetworkopen.2024.44824	IMPORTANCE: Nature-based therapeutic or preventive interventions for mental
25	34686946	Association Between ART Adherence and Mental Health: Results from a National HIV	Marinda E; Zungu N; Chikovore J; Mthembu J; Magampa M; Mathentamo Q; Nwosu CO; Maoba P; Ramlagan S; Zuma K; Moyo S; Simbayi L	AIDS Behav	2022	26	5	1517-1529	10.1007/s10461-021-03505-4	This paper assesses the levels of antiretroviral treatment (ART) adherence and
26	36626033	Coping with Mental Health Problems and Medication Adherence Challenges Among	van Wyk ES; Kagee A	AIDS Behav	2023	27	7	2243-2254	10.1007/s10461-022-03955-4	Although several studies have investigated common mental disorders among persons
27	37667588	Art-based interventions and art therapy to promote health of migrant populations	Oepen R; Gruber H	Arts Health	2024	16	3	266-284	10.1080/17533015.2023.2252003	BACKGROUND: This review aims to identify and analyse studies on art-based
28	36483705	Museums and art therapy: A bibliometric analysis of the potential of museum art	Wei Z; Zhong C	Front Psychol	2022	13		1041950	10.3389/fpsyg.2022.1041950	In this paper, the current promotion of art therapy in museum development and the
29	37794353	Art therapy-based interventions to address burnout and psychosocial distress in	Tjasink M; Keiller E; Stephens M; Carr CE; Priebe S	BMC Health Serv Res	2023	23	1	1059	10.1186/s12913-023-09958-8	BACKGROUND: Burnout and psychosocial distress are serious and growing issues for
30	35126945	Analysis of the Effectiveness of Music Therapy on Mental Health of College	Wenqin L	J Healthc Eng	2022	2022		7288788	10.1155/2022/7288788	Music therapy is a relatively mature marginal subject at present, and it is also
31	36193394	Evaluation Model of Music Therapy's Auxiliary Effect on Mental Health Based on	Lu D	J Environ Public Health	2022	2022		9960589	10.1155/2022/9960589	The reason why music can affect people's emotional experience is that the
32	36214528	The Interaction of HIV With Mental Health in the Modern Antiretroviral Therapy	Carrico AW; Rubin LH; Paul RH	Psychosom Med	2022	84	8	859-862	10.1097/PSY.0000000000001134	People with HIV (PWH) receiving effective antiretroviral therapy (ART) continue
33	37095471	Mapping the effectiveness of integrating mental health in HIV programs: a scoping	Conteh NK; Latona A; Mahomed O	BMC Health Serv Res	2023	23	1	396	10.1186/s12913-023-09359-x	INTRODUCTION: Mental health and substance abuse issues are increasing among
34	39413098	How to optimise creative art therapy to foster the mental health of refugee	Ramadan M; Nolan A; Hadfield K; Bosqui T; Ryan M	PLoS One	2024	19	10	e0308620	10.1371/journal.pone.0308620	OBJECTIVE: This study aims to identify the most recommended components of
35	36592251	Mental Health, ART Adherence, and Viral Suppression Among Adolescents and Adults	Haas AD; Lienhard R; Didden C; Cornell M; Folb N; Boshomane TMG; Salazar-Vizcaya L; Ruffieux Y; Nyakato P; Wettstein AE; Tlali M; Davies MA; von Groote P; Wainberg M; Egger M; Maartens G; Joska JA	AIDS Behav	2023	27	6	1849-1861	10.1007/s10461-022-03916-x	We followed adolescents and adults living with HIV aged older than 15 years who
36	35578277	The effect of active visual art therapy on health outcomes: protocol of a	Joschko R; Roll S; Willich SN; Berghöfer A	Syst Rev	2022	11	1	96	10.1186/s13643-022-01976-7	BACKGROUND: Art therapy is a form of complementary therapy to treat a wide
37	38098624	Art therapy in Alzheimer's disease. An opportunity of collaboration between	Giusti M; Persiani N	Front Psychiatry	2023	14		1198613	10.3389/fpsyt.2023.1198613	INTRODUCTION: The World Health Organization (WHO) has recognized art therapy as
38	36595633	A qualitative inquiry comparing mindfulness-based art therapy, mindfulness and	Cheshure A; Van Lith T	J Am Coll Health	2024	72	9	3250-3260	10.1080/07448481.2022.2155462	Objective: The purpose of this study was to examine how college students perceive
39	36934530	Association of mental health symptoms on HIV care outcomes and retention in	Lopez CM; Moreland A; Goodrum NM; Davies F; Meissner EG; Danielson CK	Gen Hosp Psychiatry	2023	82		41-46	10.1016/j.genhosppsych.2023.03.003	OBJECTIVE: The purpose was to examine associations between HIV care engagement
40	35524228	Stigma and mental health challenges among adolescents living with HIV in selected	Kip EC; Udedi M; Kulisewa K; Go VF; Gaynes BN	BMC Pediatr	2022	22	1	253	10.1186/s12887-022-03292-4	BACKGROUND: Of the 1.8 million adolescents between the ages of 10 and 19 living
41	36204730	Rethinking mental health wellness among adolescents living with HIV in the	Orth Z; Van Wyk B	Front Psychol	2022	13		955869	10.3389/fpsyg.2022.955869	OBJECTIVE: Adolescents living with HIV (ALHIV) are considered to be at heightened
42	37064791	The physical and psychological outcomes of art therapy in pediatric palliative	Motlagh EG; Bakhshi M; Davoudi N; Ghasemi A; Moonaghi HK	J Res Med Sci	2023	28		13	10.4103/jrms.jrms_268_22	BACKGROUND: The integration of art therapy in health care is a growing trend in
43	35884014	Art Therapy Open Studio and Teen Identity Development: Helping Adolescents	Kelemen LJ; Shamri-Zeevi L	Children (Basel)	2022	9	7		10.3390/children9071029	Adolescent identity development is driven to a significant degree by peer
44	38606659	The effects of visual art therapy on adults with depressive symptoms: A	Han B; Jia Y; Hu G; Bai L; Gains H; You S; He R; Jiao Y; Huang K; Cui L; Chen L	Int J Ment Health Nurs	2024	33	5	1183-1196	10.1111/inm.13331	Depression constitutes a pervasive global mental health concern and stands as a
45	35730213	Dolutegravir in real life: Self-reported mental and physical health outcomes	Brown JA; Nsakala BL; Mokhele K; Rakuoane I; Muhairwe J; Glass TR; Amstutz A; Tschumi N; Belus JM; Klimkait T; Labhardt ND	HIV Med	2023	24	2	153-162	10.1111/hiv.13352	INTRODUCTION: HIV programmes across many countries in Africa have recently
46	36833000	The Effects of Art Therapy on Anxiety and Distress for Korean-Ukrainian Refugee:	Kim SY; Lee JS; Choi H	Healthcare (Basel)	2023	11	4		10.3390/healthcare11040466	Since Russia invaded Ukraine in February 2022, there has been an urgent need to
47	39944050	Exploring nature-based art therapy: a scoping review.	Gulbe E; Ozola A; Vītola B; Akmane E; Pacek J; Mārtinsone K	Front Psychol	2025	16		1522629	10.3389/fpsyg.2025.1522629	INTRODUCTION: Nature-based art therapy is a therapeutic approach that uses
48	36591086	The research focus and development trend of art therapy in Chinese education	Cui Y; Wang F	Front Psychol	2022	13		1002504	10.3389/fpsyg.2022.1002504	Since the 21st century, art therapy has made great progress and development in
49	36711671	Effect of the Friendship Bench intervention on antiretroviral therapy outcomes	Haas AD; Kunzekwenyika C; Manzero J; Hossmann S; Limacher A; van Dijk JH; Manhibi R; von Groote P; Hobbins MA; Verhey R; Egger M	medRxiv	2023				10.1101/2023.01.21.23284784	IMPORTANCE: Common mental disorders (CMD) are prevalent in people living with HIV
50	36824404	Impact of COVID-19 on mental health of infertile couple: A rapid systematic	Irani M; Bashtian MH; Soltani N; Khabiri F	J Educ Health Promot	2022	11	1	404	10.4103/jehp.jehp_1655_21	Infertile couples experience a lot of psychological stress due to the inability
51	37440230	Effect of the Friendship Bench Intervention on Antiretroviral Therapy Outcomes	Haas AD; Kunzekwenyika C; Manzero J; Hossmann S; Limacher A; van Dijk JH; Manhibi R; von Groote P; Hobbins MA; Verhey R; Egger M	JAMA Netw Open	2023	6	7	e2323205	10.1001/jamanetworkopen.2023.23205	IMPORTANCE: Common mental disorders (CMD), which include depression and anxiety,
52	38098824	The art of aging well: a study of the relationship between recreational arts	Davies CR; Budgeon CA; Murray K; Hunter M; Knuiman M	Front Public Health	2023	11		1288760	10.3389/fpubh.2023.1288760	INTRODUCTION: Evidence of the benefits of arts engagement to community wellbeing
53	37410537	A Multilingual Digital Mental Health and Well-Being Chatbot (ChatPal): Pre-Post	Potts C; Lindström F; Bond R; Mulvenna M; Booth F; Ennis E; Parding K; Kostenius C; Broderick T; Boyd K; Vartiainen AK; Nieminen H; Burns C; Bickerdike A; Kuosmanen L; Dhanapala I; Vakaloudis A; Cahill B; MacInnes M; Malcolm M; O'Neill S	J Med Internet Res	2023	25		e43051	10.2196/43051	BACKGROUND: In recent years, advances in technology have led to an influx of
54	37321981	The impact of cash incentives on mental health among adults initiating	Sheira LA; Ryan KP; Fahey CA; Katabaro ED; Sabasaba AN; Njau PF; McCoy SI	AIDS Care	2024	36	2	195-203	10.1080/09540121.2023.2222576	Mental illness is prevalent among people living with HIV (PLHIV) and hinders
55	34373350	Moral injury and the potential utility of art therapy in treatment.	Williamson V; Lobban J; Murphy D	BMJ Mil Health	2023	169	e1	e6-e8	10.1136/bmjmilitary-2021-001947
56	37547389	Online painting image clustering for the mental health of college art students	Ma F; Li H	PeerJ Comput Sci	2023	9		e1462	10.7717/peerj-cs.1462	In modern education, mental health problems have become the focus and difficulty
57	36895711	Creative Art Therapy for Improving Depression, Anxiety, and Stress in Patients	Alwledat K; Al-Amer R; Ali AM; Abuzied Y; Adnan Khudeir F; Alzahrani NS; Alshammari SR; AlBashtawy M; Thananayagam T; Dehghan M	SAGE Open Nurs	2023	9		23779608231160473	10.1177/23779608231160473	INTRODUCTION: Creative art therapy is a psychotherapeutic approach used to
58	36141885	A Review of the Effectiveness, Feasibility, and Acceptability of Art Therapy for	Le Vu MN; Do AL; Boyer L; Tran QC; Kohler S; Ahmed SI; Molnar A; Vu TS; Vo NTH; Nguyen LMV; Vu LG; Dam VAT; Duong T; Do DLN; Do NM; Mclntyre RS; Latkin C; Ho RCM; Ho CSH	Int J Environ Res Public Health	2022	19	18		10.3390/ijerph191811612	Art therapy has been widely offered to reduce symptoms of psychological
59	36629673	When art therapy went chemical: Alfred Bader, pharmacology, and art brut,	Martinovic J	Hist Cienc Saude Manguinhos	2023	29	suppl 1	93-108	10.1590/S0104-59702022000500007	This article analyzes how psychopharmacology transformed the relationship between
60	40376589	The effect of art therapy on quality of life and fatigue in breast cancer	Zou Y; Zhai S; Dong J; Zhao T; Yang J	Front Oncol	2025	15		1495887	10.3389/fonc.2025.1495887	Breast cancer imposes a substantial global health burden, with survivors
61	35707659	A Systematic Review of Empirical Evidence on Art Therapy With Traumatized Refugee	Annous N; Al-Hroub A; El Zein F	Front Psychol	2022	13		811515	10.3389/fpsyg.2022.811515	The current global refugee crisis revealed that refugee children, youth, and
62	35832100	Individualized Assessment and Therapeutic Intervention for Mental Health of	Qu N	Occup Ther Int	2022	2022		1277121	10.1155/2022/1277121	OBJECTIVE: Therapeutic intervention can improve the overall level of mental
63	35958743	Comprehensive Health Evaluation Model of Art Psychotherapy Using Genetic	Zhang F; Liu X	Comput Intell Neurosci	2022	2022		5718050	10.1155/2022/5718050	In order to explore the real effect of art mental health therapy, this paper
64	38033986	Human Immunodeficiency Virus (HIV) Treatment With Antiretroviral Therapy	Ba DM; Risher KA; Ssentongo P; Zhang Y; Dai Q; Liu G; Maiga M; Zhang X; Diakite B; Coulibaly SDP; Hou L; Leslie DL; Chinchilli VM	Open Forum Infect Dis	2023	10	11	ofad555	10.1093/ofid/ofad555	BACKGROUND: Whether treatment of human immunodeficiency virus (HIV) with
65	37904369	HIV-related neurocognitive disorders: Diagnosis, Treatment, and Mental Health	Elendu C; Aguocha CM; Okeke CV; Okoro CB; Peterson JC	Medicine (Baltimore)	2023	102	43	e35652	10.1097/MD.0000000000035652	HIV-related neurocognitive disorders (HAND) have emerged as a significant concern
66	35013089	Results of the Kigali Imbereheza Project: A 2-Arm Individually Randomized Trial	Donenberg GR; Fitts J; Ingabire C; Nsanzimana S; Fabri M; Emerson E; Remera E; Manzi O; Bray B; Cohen MH	J Acquir Immune Defic Syndr	2022	90	1	69-78	10.1097/QAI.0000000000002911	BACKGROUND: Adolescents living with HIV have elevated mental distress and
67	36305611	Experiences of recovery among adults with a mental illness using visual art	Jay EK; Patterson C; Fernandez R; Moxham L	J Psychiatr Ment Health Nurs	2023	30	3	361-374	10.1111/jpm.12882	WHAT IS KNOWN ON THE SUBJECT?: Arts-based research is an established and accepted
68	36912238	The impact of the COVID-19 pandemic on mental health, associated factors and	Hong C; Queiroz A; Hoskin J	J Int AIDS Soc	2023	26	3	e26060	10.1002/jia2.26060	INTRODUCTION: The COVID-19 pandemic and associated measures implemented by
69	36138629	Art Is Fun, Art Is Serious Business, and Everything in between: Learning from Art	Metzl ES	Children (Basel)	2022	9	9		10.3390/children9091320	This paper explores the current theoretical frames of working with children and
70	36864110	Adherence to antiretroviral therapy in people living with HIV with moderate or	Arashiro P; Maciel CG; Freitas FPR; Koch GSR; da Cunha JCP; Stolf AR; Paniago AMM; de Medeiros MJ; Santos-Pinto CDB; de Oliveira EF	Sci Rep	2023	13	1	3569	10.1038/s41598-023-30451-z	Human immunodeficiency virus (HIV) infection remains a serious public health
71	39062313	Exploring Mental Health Services for Youth Experiencing Homelessness in East	Ermita KC; Rosenthal DM	Children (Basel)	2024	11	7		10.3390/children11070864	BACKGROUND: Youth experiencing homelessness (YEH) in East Asian Pacific (EAP)
72	39956657	The effects of crafts-based interventions on mental health and well-being: A	Bukhave EB; Creek J; Linstad AK; Frandsen TF	Aust Occup Ther J	2025	72	1	e70001	10.1111/1440-1630.70001	INTRODUCTION: A recent upsurge of interest in the health benefits of crafts for
73	41032143	Art as an Agent of Wellbeing and Social -Participation for Mental Health: A	Díez-Ríos N; Palacios-Ceña D; Pérez-Corrales J; Florencio LL; Rodríguez-Pérez MP; Simó-Algado S	Community Ment Health J	2025				10.1007/s10597-025-01516-2	Art provides a space for expression and personal growth, promoting well-being and
74	39421356	Comparative analysis of art therapy in education: China vs. foreign countries	Xing W; Hamzah MI; Jamaludin KA	Heliyon	2024	10	19	e38828	10.1016/j.heliyon.2024.e38828	BACKGROUND: Comparative research on art therapy in education is limited, both in
75	37457095	The role of emotion processing in art therapy (REPAT) intervention protocol.	Czamanski-Cohen J; Weihs KL	Front Psychol	2023	14		1208901	10.3389/fpsyg.2023.1208901	Psychological and physical health are known to improve with emotion processing,
76	36221342	Art therapy as an adjuvant treatment for schizophrenia: A protocol for an updated	Luo X; Zhang Z; Zheng Z; Ye Q; Wang J; Wu Q; Huang G	Medicine (Baltimore)	2022	101	40	e30935	10.1097/MD.0000000000030935	BACKGROUND: The efficacy of art therapy as an adjuvant treatment for
77	37270875	A systematic review and network meta-analysis comparing various	Wang YY; Wang XX; Chen L; Liu Y; Li YR	Asian J Psychiatr	2023	86		103635	10.1016/j.ajp.2023.103635	BACKGROUND AND OBJECTIVE: Non-pharmacological therapy appeared to alleviate Mild
78	40761359	Art therapy to reduce burnout and mental distress in healthcare professionals in	Tjasink M; Carr CE; Bassett P; Soosaipillai G; Ougrin D; Priebe S	BMJ Public Health	2025	3	2	e002251	10.1136/bmjph-2024-002251	INTRODUCTION: Burnout and mental distress are prevalent among healthcare
79	35495736	Consumer perceptions of telehealth for mental health or substance abuse: a	Baird A; Xia Y; Cheng Y	JAMIA Open	2022	5	2	ooac028	10.1093/jamiaopen/ooac028	OBJECTIVE: The objective of this study is to understand the primary topics of
80	35226343	Psychological Distress Increases 30-Fold Among People with HIV in the First Year	Pierce LJ; Regan S; Idigbe I; Adeola J; Musa Z; Ezechi O; Oladeji B; Gureje O; Freedberg KA; Okonkwo P; Ahonkhai AA	Int J Behav Med	2023	30	1	38-48	10.1007/s12529-022-10068-8	BACKGROUND: Few studies have longitudinally assessed psychological distress among
81	36974929	A self-heuristic inquiry: Unpacking the use of "Decolonization" in therapy and	Sharma R; Kivell N	Am J Community Psychol	2024	73	1-2	170-182	10.1002/ajcp.12657	As a registered psychotherapist and art therapist, my clinical training was
82	37403842	Effectiveness of museum-based participatory arts in mental health recovery.	Goodman-Casanova JM; Guzman-Parra J; Duran-Jimenez FJ; Garcia-Gallardo M; Cuesta-Lozano D; Mayoral-Cleries F	Int J Ment Health Nurs	2023	32	5	1416-1428	10.1111/inm.13186	The World Health Organization encourages mental health services to adopt a
83	39578095	Early Outcomes of Mental Health Screening Integrated Into Routine HIV Care in	Chikuse E; Hagstrom C; Smith D; Banda T; Chimbaka H; Nkhoma Z; Samuko M; Lichenya J; Hoffman R; Njala J; Phiri S; Phiri K; van Oosterhout JJ	Glob Health Sci Pract	2024	12	6		10.9745/GHSP-D-23-00517	Mental health (MH) disorders are highly prevalent among people living with HIV
84	38803811	Slow art plus: developing and piloting a single session art gallery-based	Ho AHY; Ma SHX; Ng JT; Choo PY; Tan-Ho G; Pooh KCL; Teng A	Front Public Health	2024	12		1238564	10.3389/fpubh.2024.1238564	INTRODUCTION: The current study builds on the expertise of National Gallery
85	39584205	Mental Health of Children and Adolescents Living with HIV-AIDS in Enugu, Nigeria:	Sunday ME; Orji JC; Igweagu PC; Oluchukwu BO; Chime HO	J Health Care Poor Underserved	2024	35	4	1143-1157	10.1353/hpu.2024.a943982	Most efforts to care for children and adolescents with HIV/AIDS have been geared
86	38619696	Recovery-oriented care in Teams Working with the ART Model in long-term Mental	Zomer L; van der Meer L; van Weeghel J; Widdershoven G; de Jong I; Voskes Y	Community Ment Health J	2024	60	6	1177-1190	10.1007/s10597-024-01269-4	The Active Recovery Triad (ART) model provides a framework for recovery-oriented
87	36912652	Alcohol use as a mediator of the effect of two alcohol reduction interventions on	Nguyen MX; Reyes HL; Pence BW; Muessig KE; Hutton H; Latkin CA; Dowdy D; Chander G; Lancaster KE; Frangakis C; Sripaipan T; Tran HV; Go VF	AIDS Care	2023	35	11	1691-1699	10.1080/09540121.2023.2183378	We aimed to examine the mediating role of alcohol use in the pathway from the
88	34698953	Interpersonal Stigma, Mental Health, and Sexual Compulsivity Among an Online U.S.	Hirshfield S; Lewis KE; Silver M; Gordon RJ	AIDS Behav	2022	26	4	1321-1331	10.1007/s10461-021-03489-1	This cross-sectional study sought to determine whether HIV-related interpersonal
89	39428553	Mental health and its consequences in people living with HIV: A network approach.	Meeder EMG; Eekeren LEV; Blaauw MJT; Groenendijk AL; Vos WAJW; Lunzen JV; Joosten LAB; Netea MG; Mast Q; Blok WL; Verbon A; Berrevoets MAH; Matzaraki V; Ven AJAMV; Schellekens AFA	Brain Behav	2024	14	10	e70021	10.1002/brb3.70021	OBJECTIVES: Psychiatric symptoms occur frequently in people living with human
90	34536278	Visual Art Therapy and Cognition: Effects on People With Mild Cognitive	Masika GM; Yu DSF; Li PWC; Lee DTF; Nyundo A	J Gerontol B Psychol Sci Soc Sci	2022	77	6	1051-1062	10.1093/geronb/gbab168	OBJECTIVES: The aim of this study was to examine the effects of visual art
91	41036471	Visual art therapy for cognitive and emotional enhancement in aging and dementia:	Zhao Y; Li T; Wang H; Li C	J Alzheimers Dis Rep	2025	9		25424823251383728	10.1177/25424823251383728	Visual art therapy is an emerging non-pharmacological intervention that
92	39992794	Effects of artificial intelligence and virtual reality interventions in art	Cao Y; Yin H; Hua X; Bi S; Zhou D	Australas J Ageing	2025	44	1	e70006	10.1111/ajag.70006	OBJECTIVES: Integrating artificial intelligence and virtual reality into an art
93	39023940	Recovery-oriented care in long-term mental health settings: Relationship between	Zomer L; Voskes Y; van Weeghel J; Widdershoven G; Twisk J; van der Meer L	Psychiatr Rehabil J	2024	47	2	129-141	10.1037/prj0000622	OBJECTIVE: The active recovery triad (ART) model provides guidelines for
94	39102187	Mental Healthcare in Pediatrics During the COVID-19 Pandemic: A Call for	Aleebrahim-Dehkordi E; Soveyzi F; Deravi N; Saghazadeh A; Rezaei N	Adv Exp Med Biol	2024	1458		19-34	10.1007/978-3-031-61943-4_2	Public health measures associated with coronavirus disease 2019 (COVID-19), such
95	39030875	Mental health and cognition in relation to adherence to antiretroviral therapy	Mergenova G; Davis A; Gilbert L; El-Bassel N; Terlikbayeva A; Primbetova S; Nugmanova Z; Pala AN; Gustafson D; Rosenthal SL; Denebayeva AY; DeHovitz J	J Int AIDS Soc	2024	27 Suppl 3	Suppl 3	e26320	10.1002/jia2.26320	INTRODUCTION: There is a research gap in how mental health and cognition are
96	35281491	More Than Meets the Eye: Art Engages the Social Brain.	van Leeuwen JEP; Boomgaard J; Bzdok D; Crutch SJ; Warren JD	Front Neurosci	2022	16		738865	10.3389/fnins.2022.738865	Here we present the viewpoint that art essentially engages the social brain, by
97	38290446	Analysis of Effect of Music and Art Combined with Kinect Game Therapy in	Li C; Li P	Altern Ther Health Med	2024	30	9	415-419	AT9339 [pii]	BACKGROUND: Alzheimer's disease (AD) is a major disease that affects
98	39834572	Art therapy's engagement of brain networks for enduring recovery from addiction.	Quinn P	Front Psychiatry	2024	15		1458063	10.3389/fpsyt.2024.1458063	The field of addiction in its priority to save lives has emphasized harm
99	37170835	Critical perspectives on Arts on Prescription.	Bungay H; Jensen A; Holt N	Perspect Public Health	2024	144	6	363-368	10.1177/17579139231170776	The positive outcomes of engaging in the arts are increasingly reported in the
100	37414095	10 Lessons Learned in Launching a Division-Wide Measurement-Based Care	Kaplan C; Cho E; Russo J; Naclerio M; Tirpak JW; Lee E; Au JS; Salisbury A; Dickstein DP	J Am Acad Child Adolesc Psychiatry	2023	62	12	1301-1304	10.1016/j.jaac.2023.05.023	Mental health problems are a major source of morbidity and mortality for children
101	40309785	Sleep Disorders Are Associated with Mental Health, Quality of Life and Stigma in	Massaroni V; Delle Donne V; Lombardi F; Ciccullo A; Iannone V; Salvo PF; Chieffo DPR; Arcangeli V; Ciccarelli N; Di Giambenedetto S	Brain Sci	2025	15	4		10.3390/brainsci15040332	Objectives: The aim of this study was to assess sleep quality in people living
102	37283707	Online art therapy pilot in the Western Isles of Scotland: a feasibility and	Zubala A; Kennell N; MacInnes C; MacInnes M; Malcolm M	Front Psychiatry	2023	14		1193445	10.3389/fpsyt.2023.1193445	INTRODUCTION: Art therapy, despite being an evidence-based, safe and acceptable
103	40342493	Mental Health Interventions for Young People Living With HIV/AIDS in Sub-Saharan	Adjorlolo S; Boakye DS; Xatse E; Akorli VV; Adjorlolo PK; Battanis YY; Frempong AB; Ocansey LK; Yeboah C	AIDS Res Treat	2025	2025		5323539	10.1155/arat/5323539	Introduction: Young people (aged 15-24) living with HIV/AIDS (YPLHIV) in
104	40025614	Promoting the mental health and well-being of vulnerable youth through art: an	Simons K; Mendrek A; Piché J; Bernier M; Léger-Goodes T; Malboeuf-Hurtubise C	BMC Psychol	2025	13	1	182	10.1186/s40359-025-02476-8	BACKGROUND: Children in rural communities are of the most vulnerable populations
105	34145900	A Bayesian nonparametric approach for inferring drug combination effects on	Jin W; Ni Y; Rubin LH; Spence AB; Xu Y	Biometrics	2022	78	3	988-1000	10.1111/biom.13508	Although combination antiretroviral therapy (ART) with three or more drugs is
106	40406081	A scoping review of arts in mental health policy in the United States.	Rodriguez AK; Kuo JL; Sanhueza C; Davidson Carroll G; Pyche C; Morgan-Daniel J; Hack G; Sonke J	Front Public Health	2025	13		1562990	10.3389/fpubh.2025.1562990	The mental health crisis in the United States has been exacerbated with the
107	36706703	Mental health troubles among Cameroonian adolescents perinatally infected with	Ndongo FA; Kana R; Nono MT; Noah JYA; Ndzie P; Tejiokem MC; Biheng EH; Ndie J; Nkoa TA; Ketchaji A; Pamen JB; Penda CI; Bissek AZ; Ndombo POK; Hawa HM; Lallemant M; Faye A	Rev Epidemiol Sante Publique	2023	71	3	101422	10.1016/j.respe.2022.101422	INTRODUCTION: Adolescents living with HIV are more likely to experience mental
108	39618113	Personal Narratives From a Mental Health Community Art-Based Project: Insights	Cases-Cunillera J; Del Río Sáez R; Simó-Algado S	Qual Health Res	2025	35	10-11	1255-1268	10.1177/10497323241298899	Community arts interventions demonstrate positive effects on mental health
109	39378445	Brave New Psychiatry: Culture of Empathy and Mental Health for All.	Jakovljević M	Psychiatr Danub	2024	36	Suppl 2	9-14		Psychiatry has the historical opportunity to shape the future of mental health
110	36999382	Culture-based prescribing to improve mental health: a scoping review protocol.	Bekkering GE; Corremans M; Gemignani M; Gerber N; Godderis L; Kaewma S; Khammathit A; Steel J; Hannes K	JBI Evid Synth	2023	21	8	1679-1686	10.11124/JBIES-22-00211	OBJECTIVE: The objective of this review is to investigate what is known about
111	36447216	Evaluation of a skills-based peer-led art therapy online-group for people with	Jewell M; Bailey RC; Curran RL; Grenyer BFS	Borderline Personal Disord Emot Dysregul	2022	9	1	33	10.1186/s40479-022-00203-y	OBJECTIVE: We developed and piloted a novel art-based online skills program led
112	38300927	Mental health burden among females living with HIV and AIDS in sub-Saharan	Boakye DS; Setordzi M; Dzansi G; Adjorlolo S	PLOS Glob Public Health	2024	4	2	e0002767	10.1371/journal.pgph.0002767	Mental health problems, particularly depression and anxiety, are common in women
113	40850533	Obsessive-compulsive disorder - A state-of-the-art review.	Endres D; Schiele MA; von Zedtwitz K; Dressle RJ; Maier A; Hohagen F; Baldermann JC; Coenen VA; Jelinek L; Domschke K; Voderholzer U	Neurosci Biobehav Rev	2025	177		106320	10.1016/j.neubiorev.2025.106320	Obsessive-compulsive disorder (OCD) is a severe and common mental illness
114	36001201	Relationship Power, Antiretroviral Adherence, and Physical and Mental Health	Burger RL; Cohen CR; Mocello AR; Dworkin SL; Frongillo EA; Weke E; Butler LM; Thirumurthy H; Bukusi EA; Weiser SD	AIDS Behav	2023	27	2	416-423	10.1007/s10461-022-03775-6	Little is known about the association of gender-based power imbalances and health
115	40408082	Healing Hands: Art Therapy Meets Medical Education.	VanBrunt A; Beattie B; LeLacheur S	J Physician Assist Educ	2025	36	3	e316-e319	10.1097/JPA.0000000000000679	Art therapy has the potential to enrich physician assistant/associate education
116	40316963	The impact of performing arts on mental health, social connection, and creativity	Agres KR; Chen Y	BMC Public Health	2025	25	1	1628	10.1186/s12889-025-22552-3	BACKGROUND: University students often face mental health challenges, exacerbated
117	36225688	Creativity and art therapies to promote healthy aging: A scoping review.	Galassi F; Merizzi A; D'Amen B; Santini S	Front Psychol	2022	13		906191	10.3389/fpsyg.2022.906191	The purpose of this scoping review is to investigate the value of creative arts
118	37725971	New horizons in schizophrenia in older people.	Meesters PD	Age Ageing	2023	52	9		10.1093/ageing/afad161	People aged 65 years and older will soon constitute more than a quarter of the
119	40003541	Active Visual Art Therapy in the General Hospital: Facts and Challenges from an	Martinelli V; Lumer ELL; Fusar Poli L; Chiappedi M; Politi P	Int J Environ Res Public Health	2025	22	2		10.3390/ijerph22020316	For decades, art in its many forms has been used to improve patients' quality of
120	40319249	Healing through art: a thematic synthesis within a quasi-systematic review of	Stevenson H; Alzyood M	BMC Public Health	2025	25	1	1641	10.1186/s12889-025-22741-0	AIM: To synthesise evidence on how both structured art therapy and informal
121	38886850	Psychological wellbeing with music therapy: the moderating role of health	Liu Y	BMC Psychol	2024	12	1	355	10.1186/s40359-024-01845-z	BACKGROUND: Psychological problems are common among the people of every
122	37041380	Universal health insurance program for people living with HIV in Vietnam: an	Vu TT; Haley SJ	J Public Health Policy	2023	44	2	300-309	10.1057/s41271-023-00411-y	International funding for HIV treatment and prevention drastically decreased when
123	37081470	Association between mental disorders and adherence to antiretroviral treatment in	Mandlate FM; Greene MC; Pereira LF; Gouveia ML; Mari JJ; Cournos F; Duarte CS; Oquendo MA; Mello MF; Wainberg ML	BMC Psychiatry	2023	23	1	274	10.1186/s12888-023-04782-0	INTRODUCTION: Lower adherence to antiretroviral treatment (ART) has been found
124	40795965	Adaptation of Inuka coaching problem-solving therapy to support mental health and	Tsope L; van der Elst EM; Pienaar J; Denousse C; Mabena M; Komane P; Ramashala B; Gakunu A; Giovenco D; Moodley R; Operario D; Sanders EJ	Int Health	2025				10.1093/inthealth/ihaf086	BACKGROUND: Depression is prevalent among men who have sex with men (MSM) in
125	35465732	Young peoples' lived experiences of multidisciplinary mental health assessment in	Aitchison KA; McFerran KS	Australas Psychiatry	2022	30	3	330-333	10.1177/10398562221089498	OBJECTIVE: We aimed to explore young peoples' lived experiences of
126	37068943	Effect of a long-term art-based group therapy with eating disorders.	Eren N; Tunc P; Yücel B	Med Humanit	2023	49	4	576-582	10.1136/medhum-2022-012573	Eating disorders (EDs) affect the physical, psychological, emotional and
127	35748288	Art-based reflections from 12 years of adolescent health and development-related	Gittings L; Medley S; Logie CH; Ralayo N; Cluver L; Petersen N; Chen-Charles J; Toska E	Health Promot Int	2022	37	Supplement_2	ii83-ii96	10.1093/heapro/daac020	This paper presents empirical and methodological findings from an art-based,
128	40181904	Art psychotherapy meets creative AI: an integrative review positioning the role	Zubala A; Pease A; Lyszkiewicz K; Hackett S	Front Psychol	2025	16		1548396	10.3389/fpsyg.2025.1548396	BACKGROUND: The rise of artificial intelligence (AI) is promising novel
129	35844242	The Influence of Disney Musical Practice Course on the Mental Health of Chinese	Cao W	Occup Ther Int	2022	2022		5738531	10.1155/2022/5738531	BACKGROUND: In recent years, with a large number of rural people going out to
130	39820074	Loneliness and social isolation in people with HIV.	Blanco JR; Baeza AG; de Miguel Buckley R; De La Torre-Lima J; Cano Smith J; Olalla J	Curr Opin HIV AIDS	2025	20	2	172-182	10.1097/COH.0000000000000912	PURPOSE OF REVIEW: Antiretroviral therapy (ART) has significantly extended the
131	35485320	Community-Based Interventions for Childhood Trauma: A Scoping Review.	Mazzeo G; Bendixen R	OTJR (Thorofare N J)	2023	43	1	14-23	10.1177/15394492221091718	Experiencing trauma has long-lasting effects on a child's well-being, which may
132	34236921	The association between mental health and metabolic outcomes in youth living with	Mahtab S; Jao J; Myer L; Phillips N; Stein DJ; Zar HJ; Hoare J	AIDS Care	2022	34	9	1151-1158	10.1080/09540121.2021.1950605	Youth living with perinatally acquired HIV (YLPHIV) have been found to have a
133	34292428	"A Double Stress": The Mental Health Impacts of the COVID-19 Pandemic Among	West NS; Ddaaki W; Nakyanjo N; Isabirye D; Nakubulwa R; Nalugoda F; Kagaayi J; Kennedy CE	AIDS Behav	2022	26	1	261-265	10.1007/s10461-021-03379-6	Mental health impacts of the COVID-19 pandemic for people living with HIV are
134	33544063	Tablet therapy as an assistive technology-based treatment for anxiety in	Frasier K; Burker E; Chan DV	Assist Technol	2022	34	5	533-542	10.1080/10400435.2021.1884919	The painful interventions and invasive procedures associated with pediatric
135	35432018	Threats and Interventions on Wellbeing in Asylum Seekers in the Netherlands: A	Pluck F; Ettema R; Vermetten E	Front Psychiatry	2022	13		829522	10.3389/fpsyt.2022.829522	BACKGROUND: Most asylum seekers experience stress, not only due to the reason for
136	39141171	A Chinese Dance Therapy Framework.	Mastnak W	Cult Med Psychiatry	2024	48	4	961-967	10.1007/s11013-024-09875-3	Genuine Chinese dance therapy is in the ascendant and psychiatric approaches that
137	37532621	A review of movement disorders in persons living with HIV.	Amod F; Holla VV; Ojha R; Pandey S; Yadav R; Pal PK	Parkinsonism Relat Disord	2023	114		105774	10.1016/j.parkreldis.2023.105774	BACKGROUND: The human immunodeficiency virus (HIV) causes movement disorders in
138	36578853	A Systematic Review of the Effect of Arts-Based Interventions on Patient Care in	Oladeji EO; Ezeme C; Bamigbola S	Cureus	2022	14	12	e32883	10.7759/cureus.32883	The utilization of art for therapeutic purposes in the formal healthcare setting
139	40387621	Effectiveness of trauma-focused treatments for refugee children: a systematic	Velu ME; Kuiper RM; Schok M; Sleijpen M; de Roos C; Mooren T	Eur J Psychotraumatol	2025	16	1	2494362	10.1080/20008066.2025.2494362	ABSTRACTBackground: Prevalence of posttraumatic stress disorder (PTSD) in
140	39338146	Foundations for a Personalized Psycho-Oncology: The State of the Art.	Perna G; Pinto E; Spiti A; Torti T; Cucchi M; Caldirola D	J Pers Med	2024	14	9		10.3390/jpm14090892	Personalized psycho-oncology represents a major challenge for the holistic care
141	37704199	CROI 2023: Metabolic and Other Complications of HIV Infection.	Sarkar S; Brown TT	Top Antivir Med	2023	31	4	538-542		Comorbid conditions have major impacts on the health, quality of life, and
142	36159749	A Comprehensive Evaluation Method for the Effectiveness of Public Health-Oriented	Shang Y	J Environ Public Health	2022	2022		8307291	10.1155/2022/8307291	Music can promote the development of physical and mental health, and its
143	37668544	A voice of experience: Positive and negative experiences of mental health from a	Gray B	J Psychiatr Ment Health Nurs	2023	30	5	875-879	10.1111/jpm.12927	ACCESSIBLE SUMMARY: WHAT IS KNOWN ON THE SUBJECT?: People with mental health
144	40976681	Effects of mental health interventions given at youth-friendly health services	Andersén M; Lostelius PV; Bring A; Ring L; Nystrand C; Olsson EMG	BMJ Open	2025	15	9	e095714	10.1136/bmjopen-2024-095714	INTRODUCTION: Although poor mental health among young people has been increasing
145	40844470	Combined HRT-WB and mandala art therapy in university groups: a mixed-methods	Li F; Bian X; Liu R; Syed Abdullah SMB	Am J Clin Hypn	2025			1-18	10.1080/00029157.2025.2544170	First-year university students often experience increased psychological distress
146	39874253	Mental health challenges and perceptions of stigma among youth living with HIV in	Mkumba LS; Nasuwa F; Mmbaga BT; Shayo AM; Cunningham CK; O'Donnell KE; Dow DE	PLoS One	2025	20	1	e0318035	10.1371/journal.pone.0318035	Youth living with HIV (YLWH) face psychosocial challenges and HIV-related stigma,
147	37538021	Could artificial intelligence write mental health nursing care plans?	Woodnutt S; Allen C; Snowden J; Flynn M; Hall S; Libberton P; Purvis F	J Psychiatr Ment Health Nurs	2024	31	1	79-86	10.1111/jpm.12965	WHAT IS KNOWN ON THE SUBJECT?: Artificial intelligence (AI) is freely available,
148	36178383	Integrating HIV and Mental Health Services for Black Gay, Bisexual, and Other Men	LeGrand SH; Davis DA; Parnell HE; Trefney EJ; Goings B; Morgan T	AIDS Patient Care STDS	2022	36	S1	S74-S85	10.1089/apc.2022.0141	Black gay, bisexual, and other men who have sex with men (BMSM) in the US South
149	40808729	An overview of the integration and development trends between arts and	Xie Y; Sun X	Front Psychol	2025	16		1617700	10.3389/fpsyg.2025.1617700	INTRODUCTION: In the field of mental health, the integration of art and
150	39042893	Exploring the Efficacy of Large Language Models in Summarizing Mental Health	Adhikary PK; Srivastava A; Kumar S; Singh SM; Manuja P; Gopinath JK; Krishnan V; Gupta SK; Deb KS; Chakraborty T	JMIR Ment Health	2024	11		e57306	10.2196/57306	BACKGROUND: Comprehensive session summaries enable effective continuity in mental
151	36620663	The role of mind body interventions in the treatment of irritable bowel syndrome	Islam Z; D'Silva A; Raman M; Nasser Y	Front Psychiatry	2022	13		1076763	10.3389/fpsyt.2022.1076763	INTRODUCTION: Irritable bowel syndrome and fibromyalgia share similar
152	40392284	Aging of adult lifetime survivors with perinatal HIV.	Mallik I; Henderson M; Fidler S; Foster C	Curr Opin HIV AIDS	2025	20	4	379-387	10.1097/COH.0000000000000938	PURPOSE OF REVIEW: We describe the emerging clinical outcomes for adults born
153	38662958	Arts and psychomotor therapies in the treatment of personality disorders.	Haeyen S; Dimaggio G	J Clin Psychol	2024	80	8	1717-1725	10.1002/jclp.23693
154	40958721	Studying the effects of digital arts-based interventions on teenagers' social	Vaquero L; Groves K; Muñoz-Vidal EL; James K; Marlor JL; McIntyre C; Ostia L; Sirota S; Shields L; Degé F; García-Mingo E; Ripollés P	Eur J Psychotraumatol	2025	16	1	2550079	10.1080/20008066.2025.2550079	Background: Social media (SM) has become ubiquitous among youth. However, which
155	39197001	The unmet mental health needs of adolescents with HIV in eastern Tanzania:	Njau T; Sunguya B; Mwakawanga DL; Minja A; Kaaya S; Fekadu A	PLoS One	2024	19	8	e0307143	10.1371/journal.pone.0307143	Adolescents with Human Immunodeficiency Virus (HIV) are at greater risk for
156	38098622	Exploring Zentangle as a virtual mindfulness-based art intervention for people	Stojcevski M; Cheung A; Agwu V; Fan X	Front Psychiatry	2023	14		1260937	10.3389/fpsyt.2023.1260937	INTRODUCTION: Zentangle is an emerging art intervention that incorporates
157	39343990	The Potential Role of Artemisinins Against Neurodegenerative Diseases.	Xia L; Qiu Y; Li J; Xu M; Dong Z	Am J Chin Med	2024	52	6	1641-1660	10.1142/S0192415X24500642	Artemisinin (ART) and its derivatives, collectively referred to as artemisinins
158	36687940	Music therapy effect on anxiety reduction among patients with cancer: A	Zang L; Cheng C; Zhou Y; Liu X	Front Psychol	2022	13		1028934	10.3389/fpsyg.2022.1028934	INTRODUCTION: The study aimed to investigate the effect of music therapy on
159	38148646	A Systematic Review of Evidence-Based Treatments for Adolescent and Adult Sexual	Miles LW; Valentine JL; Mabey LJ; Hopkins ES; Stodtmeister PJ; Rockwood RB; Moxley ANH	J Am Psychiatr Nurses Assoc	2024	30	3	480-502	10.1177/10783903231216138	BACKGROUND: Sexual assault (SA) is a serious crime that is a prevalent mental and
160	39929550	Psychosocial and mental health in cystic fibrosis in the modern era of care: time	Harrigan M; Georgiopoulos AM; Quittner AL; Smith B; Douglas TA	BMJ Open Respir Res	2025	12	1		10.1136/bmjresp-2024-002606	Cystic fibrosis (CF) treatment has revolutionised care over the past three
161	38649892	Stigma and mental health among people living with HIV across the COVID-19	Di Gennaro F; Papagni R; Segala FV; Pellegrino C; Panico GG; Frallonardo L; Diella L; Belati A; Santoro CR; Brindicci G; Balena F; Bavaro DF; Montalbò D; Guido G; Calluso L; Di Tullio M; Sgambati M; Fiordelisi D; De Gennaro N; Saracino A	BMC Infect Dis	2024	24	1	423	10.1186/s12879-024-09315-y	BACKGROUND: Mental health (MH) is extremely relevant when referring to people
162	35377765	The Association Of HIV With Health Care Spending And Use Among Medicare	Figueroa JF; Katz IT; Hyle EP; Horneffer KE; Nambiar K; Phelan J; Orav EJ; Jha AK	Health Aff (Millwood)	2022	41	4	581-588	10.1377/hlthaff.2021.01793	An increasingly older population of people with HIV raises concerns about how HIV
163	39186768	Study protocol for Sauti ya Vijana (The Voice of Youth): A hybrid-type 1	Mollel GJ; Ketang'enyi E; Komba L; Mmbaga BT; Shayo AM; Boshe J; Knettel B; Gallis JA; Turner EL; O'Donnell K; Baumgartner JN; Ogbuoji O; Dow DE	PLoS One	2024	19	8	e0305471	10.1371/journal.pone.0305471	OBJECTIVE: Young people living with HIV (YPLWH) experience increased morbidity
164	39834998	Non-pharmacological Radical Methods for Treating Postpartum Depression Around the	G S; Eashwar V M A; Pandian S; Albert Sekhar M; Pricilla SE	Cureus	2024	16	12	e76052	10.7759/cureus.76052	Mental health conditions during pregnancy, especially postpartum depression
165	39808488	Effects of Art Therapy on Quality of Life and Social Functioning in Individuals	Cataldas SK; Eren N; Üstün N; Ofluoğlu F; Ayhan CH	J Psychosoc Nurs Ment Health Serv	2025	63	5	49-55	10.3928/02793695-20250107-02	PURPOSE: To investigate the effect of art therapy on quality of life and social
166	40704973	The Effects of Visual Art Therapy on Improving Anxiety Symptoms in Adults: A	Huang W; Luan T; Li L; Zhang A; Mu Y; Sun Y; Huang K; Qin R; Liu W; Guo H	J Psychiatr Ment Health Nurs	2025	32	5	1197-1210	10.1111/jpm.70003	BACKGROUND: Anxiety is a common psychological disorder, which may affect daily
167	36643701	Dealing with opposites as a mechanism of change in art therapy in personality	Haeyen S; Ziskoven J; Heijman J; Joosten E	Front Psychol	2022	13		1025773	10.3389/fpsyg.2022.1025773	INTRODUCTION: Personality disorders can be characterized by emotion regulation
168	37275972	Effectiveness and mechanisms of the arts therapies in forensic care. A systematic	Abbing A; Haeyen S; Nyapati S; Verboon P; van Hooren S	Front Psychiatry	2023	14		1128252	10.3389/fpsyt.2023.1128252	INTRODUCTION: Mental health care provided to offenders with psychiatric problems
169	40511028	Effect of Art-Based Therapy Among Adolescents with Nomophobia in Selected Junior	Naik N; Prema S; Jesy JJ; Varghese JJ; Adhyapak S; Khurshid J	J Pharm Bioallied Sci	2025	17	Suppl 1	S254-S256	10.4103/jpbs.jpbs_1915_24	BACKGROUND: Nomophobia, the fear of being without a mobile phone, is increasingly
170	37754630	Parents' Perspectives of an Arts Engagement Program Supporting Children with	Macdonald D; Han J; Elder E; Boydell KM	Int J Environ Res Public Health	2023	20	18		10.3390/ijerph20186771	Arts engagement programs (AEPs) are non-clinical, structured programs led by
171	37849013	Content validation of a mental wellness measuring instrument for adolescents	Orth Z; van Wyk B	BMC Psychol	2023	11	1	339	10.1186/s40359-023-01350-9	A growing body of evidence suggests that improving the mental wellness of
172	39621169	Art therapy to control nail biting using a cognitive behavioral approach through	Shabanı SM; Darabi F; Azimi A; Nejaddagar N; Vaziri K; Shabani M	Discov Ment Health	2024	4	1	63	10.1007/s44192-024-00106-0	BACKGROUND: Nail biting is categorized as a habitual behavior, commonly observed
173	37065889	Analysis of the value of folk music intangible cultural heritage on the	Ning H	Front Psychiatry	2023	14		1067753	10.3389/fpsyt.2023.1067753	This paper proposes an approach based on the safeguarding of intangible cultural
174	40040329	Impact of mental health service use on the HIV care cascade among women.	Chawla S; Kaida A; Brouillette MJ; Kleiner B; Dubuc D; Skerritt L; Burchell AN; Rouleau D; Loutfy M; de Pokomandy A	HIV Med	2025	26	5	758-772	10.1111/hiv.70008	BACKGROUND: While the negative effects of mental health issues on HIV clinical
175	40835055	Developmental challenges in infants who are HIV-exposed uninfected.	Ntuli L; Mtshali A; Mzobe G; Pillay N; Happel AU; Ngcapu S	Brain Behav Immun	2025	130		106078	10.1016/j.bbi.2025.106078	INTRODUCTION: The global HIV epidemic continues to affect millions of people and
176	38965977	Long-acting injectable ART to advance health equity: a descriptive analysis of US	Nguyen N; Lane B; Golub SA; Chastain C; Zucker J; King K; Terry M 2nd; Burdge J; Carnevale C; Muscarella A; Castor D; Kutner B; Meyers K	J Int AIDS Soc	2024	27 Suppl 1	Suppl 1	e26282	10.1002/jia2.26282	INTRODUCTION: Approval of the first long-acting injectable antiretroviral therapy
177	33301704	ART uptake and adherence among female sex workers (FSW) globally: A scoping	Glick JL; Russo RG; Huang AK; Jivapong B; Ramasamy V; Rosman LM; Pelaez DL; Sherman SG	Glob Public Health	2022	17	2	254-284	10.1080/17441692.2020.1858137	We conducted the first scoping literature review on ART uptake and adherence
178	40829151	Exploring the Application of AI and Extended Reality Technologies in	Tabassum A; Ghaznavi I; Abd-Alrazaq A; Qadir J	J Med Internet Res	2025	27		e72400	10.2196/72400	BACKGROUND: Mental health systems worldwide face unprecedented strain due to
179	36212086	A Survey of Teachers' Status in Mental Health Education Management Based on Big	Wang Y; Xue C; Zhang M	Occup Ther Int	2022	2022		8399938	10.1155/2022/8399938	This paper uses the theory of mental health education to conduct an in-depth
180	33685294	A Scoping Review of Vicarious Trauma Interventions for Service Providers Working	Kim J; Chesworth B; Franchino-Olsen H; Macy RJ	Trauma Violence Abuse	2022	23	5	1437-1460	10.1177/1524838021991310	Health and human service providers who aid traumatized individuals frequently
181	37842858	Blood-brain barrier permeability and electroconvulsive therapy: a systematic	Lundsgaard CC; Gbyl K; Videbech P	Acta Neuropsychiatr	2023	37		e22	10.1017/neu.2023.48	OBJECTIVE: The cause of cognitive side effects after electroconvulsive therapy
182	39299269	Unveiling the Transformative Potential of AI-Generated Imagery in Enriching	Milasan LH	Qual Health Res	2024			10497323241274767	10.1177/10497323241274767	Visual methods in mental health research have been extensively explored and
183	36410261	Psychotherapies and digital interventions for OCD in adults: What do we know,	Castle D; Feusner J; Laposa JM; Richter PMA; Hossain R; Lusicic A; Drummond LM	Compr Psychiatry	2023	120		152357	10.1016/j.comppsych.2022.152357	BACKGROUND: Despite significant advances in the understanding and treatment of
184	35201804	The Yale Roadmap for Health Psychology and Integrated Cardiovascular Care.	Gaffey AE; Harris KM; Mena-Hurtado C; Sinha R; Jacoby DL; Smolderen KG	Health Psychol	2022	41	10	779-791	10.1037/hea0001152	OBJECTIVE: Cardiovascular disease remains the leading cause of morbidity and
185	40662406	A scoping review on arts-based interventions for the mental health of refugee and	Yang N; Gong Y	Perspect Public Health	2025	145	4	209-219	10.1177/17579139251353431	AIMS: The rising number of displaced children and youth underscores the urgent
186	38997739	The effectiveness of expressive art therapy on infertile women undergoing	Liu L; Yang H; Lei A; You H	Trials	2024	25	1	475	10.1186/s13063-024-08324-1	BACKGROUND: Infertility produces infertility-related stress in both members of
187	38875423	Clinical study of dance art therapy on hospitalized patients with chronic	Kong Y; Min H; Zhu X; Zhang L; Hu J	Medicine (Baltimore)	2024	103	24	e37393	10.1097/MD.0000000000037393	BACKGROUND: To explore the effect of dance art on the treatment of hospitalized
188	39051608	Negative Lifestyle Factors Specific to Aging Persons Living with HIV and	Smith WP	J Int Assoc Provid AIDS Care	2024	23		23259582241245228	10.1177/23259582241245228	The primary goal of medical care during the pre-antiretroviral therapy (ART) era
189	39388435	"Someone who hates themself doesn't come for their drugs": Experiences of mental	West NS; Ddaaki W; Murray SM; Nakyanjo N; Isabirye D; Nakubulwa R; Nalugoda F; Surkan PJ; Hutton HE; Kennedy CE	PLoS One	2024	19	10	e0290809	10.1371/journal.pone.0290809	INTRODUCTION: Poor mental health occurs more frequently among people living with
190	39718007	Psychotherapeutic Interventions Used in Psychological Treatment Studies With	Yılmaz T; Karakuş C	Trauma Violence Abuse	2024			15248380241306029	10.1177/15248380241306029	The ongoing conflicts in the Middle East have led to a substantial influx of
191	39109369	AI-empowered imagery writing: integrating AI-generated imagery into digital	Hu C; Lin Z; Zhang N; Ji LJ	Front Psychiatry	2024	15		1434172	10.3389/fpsyt.2024.1434172
192	36789720	Digital community assets: Investigating the impact of online engagement with arts	Tucker I; Easton K; Prestwood R	Sociol Health Illn	2023	45	3	666-683	10.1111/1467-9566.13620	The digitisation of mental health support has accelerated since the outbreak of
193	39443132	Space Prescription: Initiative to Improve Health and Well-being in Tokyo.	Ganbaatar G; Ohashi M; Zaman MK; Azahar NM; Yamawaki K; Matsuo H; Pileap S; Nishiyama A; Inoue S; Yano Y	J Atheroscler Thromb	2025	32	1	1-10	10.5551/jat.RV22028	This review introduces "space prescribing," an innovative healthcare approach
194	37559071	Cognitive Behavioural and Art-based program (CB-ART): a pilot study in an early	Brown H; Fisher J; Cwikel J; Sarid O; Rowe H	Pilot Feasibility Stud	2023	9	1	140	10.1186/s40814-023-01297-z	BACKGROUND: The period of pregnancy and early motherhood is a substantial life
195	38191011	MultiWD: Multi-label wellness dimensions in social media posts.	Garg M; Liu X; Sathvik MSVPJ; Raza S; Sohn S	J Biomed Inform	2024	150		104586	10.1016/j.jbi.2024.104586	BACKGROUND: Halbert L. Dunn's concept of wellness is a multi-dimensional aspect
196	39985851	The lived experience of the burden of normality: Explored through the lens of art	Brown S; Coleman H; Shella T; Wilson SJ	Epilepsy Behav	2025	165		110297	10.1016/j.yebeh.2025.110297	Within the clinical and research spheres, there is increasing recognition of the
197	40683956	Unique molecular signatures in rebound viruses from antiretroviral drug and	Zhang C; Li H; Poluektova LY; Gendelman HE; Dash PK	Commun Biol	2025	8	1	1077	10.1038/s42003-025-08499-6	HIV-1 elimination from a subset of virus-infected humanized mice (hu-mice) is
198	37007280	Fusion of Emotional Thinking and Mental Health of Students in Vocal Music	Yang Q; Yu C	Occup Ther Int	2023	2023		4604885	10.1155/2023/4604885	Vocal psychology belongs to the branch of music psychology, which is the
199	38523399	Association between mental disorders with detectable viral load and poor	Ndongo FA; Kana R; Nono MT; Noah JYA; Ndzie P; Tejiokem MC; Biheng EH; Ndie J; Nkoa TA; Ketchaji A; Ngako JN; Penda CI; Bissek ACZ; Ndombo POK; Hawa HM; Msellati P; Lallemant M; Faye A	J Epidemiol Popul Health	2024	72	2	202193	10.1016/j.jeph.2024.202193	INTRODUCTION: Perinatally HIV-Infected Adolescents (HIVIA) are more likely to
200	37539951	The state of arts and health in the Republic of Korea.	Park S; Choi H; Lee M; Kim M	Arts Health	2024	16	2	206-223	10.1080/17533015.2023.2242393	BACKGROUND: The field of arts and health has been growing rapidly in the Republic
201	40157019	Can arts-based interventions improve health? A conceptual and methodological	Skov M; Nadal M	Phys Life Rev	2025	53		239-259	10.1016/j.plrev.2025.03.003	Can art improve health and wellbeing? The claim that there is strong evidence
202	37371315	The Therapeutic Aspects of Embroidery in Art Therapy from the Perspective of	Wolk N; Bat Or M	Children (Basel)	2023	10	6		10.3390/children10061084	This phenomenological qualitative study explored the experiences of adolescent
203	38481454	An improvisational theatre intervention in people with intellectual disabilities	Fabian R; Tarasova D; Bergmann T; Sappok T	Int J Dev Disabil	2024	70	2	278-286	10.1080/20473869.2022.2082826	People with intellectual disability (ID) generally tend to have difficulties
204	40098776	The Effectiveness of Self-Narrative Art Therapy in Reducing (PTSD) Symptoms Among	Kalthom M; Nazeri A; Faramarzi S	J Child Adolesc Trauma	2025	18	1	209-216	10.1007/s40653-024-00683-w	The Syrian civil war became a catalyst for numerous psychological issues,
205	38276632	Correlates of Depression in ART Adherence among Youths in Lilongwe, Malawi.	Msefula MC; Umar E	Trop Med Infect Dis	2023	9	1		10.3390/tropicalmed9010002	Despite collaborative efforts to improve mental health services among youths
206	37251067	Traces of health-A landscape design task as a diagnostic aid for detecting mental	Niedermann C; Anheyer D; Seeligmüller E; Ostermann T	Front Psychol	2023	14		1015169	10.3389/fpsyg.2023.1015169	BACKGROUND: Mental disorders are most common causes of illness worldwide. Studies
207	41081022	Mental Health Burden Among People Living With HIV/AIDS in Southern Vietnam:	Phan YTH; Nguyen TTN; Nguyen VHA; Nguyen YP; Nguyen PTB; Tran TNA	Malays J Med Sci	2025	32	3	144-155	10.21315/mjms-11-2024-909	BACKGROUND: Anxiety and depression are prevalent among people living with
208	35628920	Behavioral Therapies for Treating Female Sexual Dysfunctions: A State-of-the-Art	Mestre-Bach G; Blycker GR; Potenza MN	J Clin Med	2022	11	10		10.3390/jcm11102794	Many possible factors impact sexual wellbeing for women across the lifespan, and
209	37232250	Working together: the National Centre for Arts and Mental Health in Denmark.	Jensen A; Bundesen B	Perspect Public Health	2023	143	3	129-130	10.1177/17579139231157523
210	38286685	Effectiveness of trauma-focused art therapy (TFAT) for psychological trauma:	Heijman J; Wouters H; Schouten KA; Haeyen S	BMJ Open	2024	14	1	e081917	10.1136/bmjopen-2023-081917	INTRODUCTION: Treatments such as eye movement desensitisation and reprocessing
211	40598659	An analysis of the preparedness level of colleges and universities in China in	Guangli L	BMC Psychol	2025	13	1	705	10.1186/s40359-025-03004-4	This study aims to investigate the preparedness of Chinese colleges and
212	40359123	Capoeira and Its Effects on Health-Related Outcomes-A Systematic Review.	Köhler R; Anheyer D; Koch S; Ostermann T	J Integr Complement Med	2025	31	9	780-788	10.1089/jicm.2024.0490	Objective: Capoeira is an Afro-Brasilian martial art as well as a music- and
213	37317812	Adolescent schizophrenia: state of the art and proposals to improve transition	Bellomo A; Masi G; Vita A; Zuddas A	Riv Psichiatr	2023	58	3	101-109	10.1708/4056.40381	In mental health care, transition refers to the pathway of a young person from a
214	36745646	Missed opportunities to address common mental disorders and risky alcohol use	Kawiya HH; Davies T; Lund C; Sorsdahl K	PLoS One	2023	18	2	e0278160	10.1371/journal.pone.0278160	Common mental disorders (CMDs) and risky alcohol use are highly prevalent among
215	35543100	Predictors and consequences of HIV status disclosure to adolescents living with	Edun O; Shenderovich Y; Zhou S; Toska E; Okell L; Eaton JW; Cluver L	J Int AIDS Soc	2022	25	5	e25910	10.1002/jia2.25910	INTRODUCTION: The World Health Organization recommends full disclosure of
216	40777895	The Application of Painting in the Intervention of Children's Psychological	Huang W; Li H; Jiang W; Tian Y; Qin G	Iran J Public Health	2025	54	7	1331-1338	10.18502/ijph.v54i7.19112	This article examines the practices, status, evolution and current challenges of
217	38378503	Different perspectives in psychiatry: how family-oriented are professionals in	Laser C; Pawils S; Daubmann A; Zapf A; Wiegand-Grefe S	BMC Psychiatry	2024	24	1	142	10.1186/s12888-024-05562-0	ΒACKGROUND: Children of parents with a mental illness have up to 50% chance of
218	36449782	Housing, HIV outcomes, and related comorbidities in persons living with HIV in	Harp R; Byrne M; Monroe A; Castel AD	AIDS Care	2023	35	12	1874-1884	10.1080/09540121.2022.2151557	Housing instability can hinder the ability of people with HIV (PWH) to maintain
219	34292429	A Pilot Study of a Mobile Intervention to Support Mental Health and Adherence	Chory A; Callen G; Nyandiko W; Njoroge T; Ashimosi C; Aluoch J; Scanlon M; McAteer C; Apondi E; Vreeman R	AIDS Behav	2022	26	1	232-242	10.1007/s10461-021-03376-9	Mobile technologies represent potentially novel and scalable intervention
220	40342346	A quantitative validation of a qualitative phenomenological art-therapy	Wyder S	Front Psychol	2025	16		1530433	10.3389/fpsyg.2025.1530433	INTRODUCTION: This art therapy and cross-cultural research (France, Switzerland
221	36761861	Comparative efficacy of various art therapies for patients with dementia: A	Liu Q; Wang F; Tan L; Liu L; Cheng H; Hu X	Front Psychiatry	2023	14		1072066	10.3389/fpsyt.2023.1072066	BACKGROUND: Dementia have brought great challenges to patients, families and
222	36648570	The associations between HIV stigma and mental health symptoms, life	Hong C; Ochoa AM; Wilson BDM; Wu ESC; Thomas D; Holloway IW	Qual Life Res	2023	32	6	1693-1702	10.1007/s11136-023-03342-z	PURPOSE: With the advancement of antiretroviral therapy (ART), HIV/AIDS has
223	38453286	The effects of online art therapy on ego functions, emotion regulation, and	Karakaya Çataldaş S; Kutlu FY; Eren N	Arch Psychiatr Nurs	2024	48		74-84	10.1016/j.apnu.2023.12.003	Art therapy, as an effective therapeutic intervention, is used to improve
224	40771325	Fostering adolescent engagement in generative AI art therapy: a dual SEM-ANN	Peng X; Qian Y; Bao Q	Front Psychol	2025	16		1628471	10.3389/fpsyg.2025.1628471	INTRODUCTION: This study explores the application of generative artificial
225	35982485	ImpACT+, a coping intervention to improve clinical outcomes for women living with	Sikkema KJ; Rabie S; King A; Watt MH; Mulawa MI; Andersen LS; Wilson PA; Marais A; Ndwandwa E; Majokweni S; Orrell C; Joska JA	Trials	2022	23	1	680	10.1186/s13063-022-06655-5	BACKGROUND: Addressing sexual trauma in the context of HIV care is essential to
226	38102628	An exploratory qualitative study of the psychological effects of HIV diagnosis;	Ninnoni JP; Nsatimba F; Agyemang SO; Commey IT; Bennin L; Agyare E; Gyimah L; Senya K; Baddoo NA; Obiri-Yeboah D	BMC Public Health	2023	23	1	2518	10.1186/s12889-023-17449-y	BACKGROUND: Diagnosing a life-threatening disease like the human immunodeficiency
227	35483380	Early neurodevelopment of HIV-exposed uninfected children in the era of	Wedderburn CJ; Weldon E; Bertran-Cobo C; Rehman AM; Stein DJ; Gibb DM; Yeung S; Prendergast AJ; Donald KA	Lancet Child Adolesc Health	2022	6	6	393-408	10.1016/S2352-4642(22)00071-2	BACKGROUND: There are 15·4 million children who are HIV-exposed and uninfected
228	35353271	Trauma-Informed HIV Care Interventions: Towards a Holistic Approach.	Brown MJ; Adeagbo O	Curr HIV/AIDS Rep	2022	19	3	177-183	10.1007/s11904-022-00603-3	PURPOSE OF REVIEW: The prevalence of trauma is higher among people living with
229	36526984	Evaluation of a pilot, community-led mental illness de-stigmatization theater	Lee YJ; Rauben K; Liu C; Kim R; van der Velde N; Taylor C; Walsh A; Asasira M; Katongole I; Hatfield-King J; Blackwell S; Iheanacho T; Christ R; Ssekalo I	BMC Psychiatry	2022	22	1	794	10.1186/s12888-022-04441-w	BACKGROUND: In rural areas of low- and middle- income countries, mental health
230	39988931	Effect of a WeChat-Based Hybrid Intervention on the Adaptation Outcomes of People	Wang H; Qin Z; Li Y; Duan Y; Lu Q; Xiao X	J Med Internet Res	2025	27		e65268	10.2196/65268	BACKGROUND: People living with HIV/AIDS face multiple challenges that
231	37452342	What are the determinants of antiretroviral therapy adherence among stable people	Tuot S; Sim JW; Nagashima-Hayashi M; Chhoun P; Teo AKJ; Prem K; Yi S	AIDS Res Ther	2023	20	1	47	10.1186/s12981-023-00544-w	BACKGROUND: Understanding context-specific determinants of antiretroviral therapy
232	38385712	The impact of arts-inclusive programs on young children's mental health and	Birrell L; Barrett E; Oliver E; Nguyen A; Ewing R; Anderson M; Teesson M	Arts Health	2025	17	3	185-207	10.1080/17533015.2024.2319032	BACKGROUND: This review evaluated the existing literature exploring the effects
233	35782411	Effects of Arts and Psychomotor Therapies in Personality Disorders. Developing a	Haeyen S	Front Psychiatry	2022	13		878866	10.3389/fpsyt.2022.878866	What is the effect of arts and psychomotor therapies, using art, dance, drama,
234	39240823	A systematic review of non-clinician trauma-based interventions for school-age	Avery F; Kennedy N; James M; Jones H; Amos R; Bellis M; Hughes K; Brophy S	PLoS One	2024	19	9	e0293248	10.1371/journal.pone.0293248	Exposure to adverse childhood experiences (ACEs) is recognised globally as a risk
235	39183210	Evaluating music education interventions for mental health in Chinese university	He Q; Attan SA; Zhang J; Shang R; He D	Sci Rep	2024	14	1	19727	10.1038/s41598-024-70753-4	This study addresses the growing anxiety and depression among Chinese university
236	36929320	The Effect of the Shikamana Peer-and-Provider Intervention on Depressive	Graff NR; Hong C; Guthrie B; Micheni M; Chirro O; Wahome E; van der Elst E; Sanders EJ; Simoni JM; Graham SM	AIDS Behav	2023	27	9	3053-3063	10.1007/s10461-023-04027-x	Kenyan gay, bisexual, and other men who have sex with men (GBMSM) face stigma and
237	36832336	A Creative and Movement-Based Blended Intervention for Children in Outpatient	Birnkammer S; Calvano C	Children (Basel)	2023	10	2		10.3390/children10020207	The COVID-19 pandemic led to psychological distress among children and
238	37589806	Identifying Adolescents at Highest Risk of ART Non-adherence, Using the World	Cluver LD; Shenderovich Y; Seslija M; Zhou S; Toska E; Armstrong A; Gulaid LA; Ameyan W; Cassolato M; Kuo CC; Laurenzi C; Sherr L	AIDS Behav	2024	28	1	141-153	10.1007/s10461-023-04137-6	Brief tools are necessary to identify adolescents at greatest risk for ART
239	38839385	Evidence about art-based interventions for Indigenous people: a scoping review	Motta-Ochoa R; Patenaude D; Barbe-Welzel MA; Incio-Serra N; Audeoud ER; Gómez-Rendón A; Flores-Aranda J	BMJ Open	2024	14	6	e083448	10.1136/bmjopen-2023-083448	INTRODUCTION: Indigenous people experience a unique set of health inequalities
240	37692306	On the trail of Sisyphus - addiction as an existential neurosis?	Unterrainer HF	Front Psychiatry	2023	14		1243792	10.3389/fpsyt.2023.1243792	In Greek mythology, Sisyphus, king of the Corinthians, dared to deceive the gods
241	36404288	Identifying cases of common mental disorders in the context of HIV care in low	Kagee A	AIDS Care	2023	35	10	1590-1593	10.1080/09540121.2022.2147479	One of the key behavioural factors inhibiting adherence to antiretroviral therapy
242	33373271	"It inspires me and suddenly the ideas come": exploring the use of cultural	D'Andrea F; Tischler V	Arts Health	2022	14	1	102-118	10.1080/17533015.2020.1866622	AIMS: This study aimed to explore the experiences of a group of adults with a
243	38706143	Psychological Group Interventions for Reducing Distress Symptoms in Healthcare	Sanz S; Valiente C; Espinosa R; Trucharte A	Clin Psychol Psychother	2024	31	3	e2980	10.1002/cpp.2980	Healthcare workers exposed to emergencies and chronic stressors are at high risk
244	40208190	Shared reading interventions to promote psychosocial well-being in older adults:	Milani C; Biagi C; Palmieri E; Rosi C; Buresta D; Iocca F; Wetzell Cabrera F; Zanobini P; Lorini C; Bonaccorsi G	Health Promot Int	2025	40	2		10.1093/heapro/daaf036	Participatory interventions, such as art therapy and group activities, have been
245	37004025	Reporting of scar outcomes in the hand and wrist; a state-of-the-art literature	Kennedy DL; Chism-Balangue T; Furniss D	BMC Musculoskelet Disord	2023	24	1	249	10.1186/s12891-023-06296-y	OBJECTIVES: The aim of this literature review was to synthesise and report
246	36800107	Information, Motivation, Behavioral Skills Model in Youth Newly Starting	Naar S; Outlaw A; MacDonell K; Jones M; White J; Secord E; Templin T	AIDS Behav	2023	27	8	2785-2790	10.1007/s10461-023-04002-6	An understanding of adherence among youth newly starting antiretroviral therapy
247	35740827	Qualitative and Arts-Based Evidence from Children Participating in a Pilot	Moula Z; Powell J; Karkou V	Children (Basel)	2022	9	6		10.3390/children9060890	(1) Background: There is limited evidence on the impact of arts therapies as a
248	40046387	The Impact of an Art Therapy Program During Antepartum Hospital Admission for	Smith WJ; Mandel TC; Scherzinger JM; Payne LM; Mitchell MK; Abbaszadeh N	Cureus	2025	17	2	e78440	10.7759/cureus.78440	Background and objective Antepartum hospitalization for maternal or obstetric
249	40530740	Role of allied health professionals in fertility care: a scoping review.	Mackay A; Taylor S; Anderson E; Glass B	Hum Fertil (Camb)	2025	28	1	2480074	10.1080/14647273.2025.2480074	Infertility significantly impacts people worldwide, with many pursuing medical
250	37545000	Viral protein R (Vpr)-induced neuroinflammation and its potential contribution to	Williams ME; Williams AA; Naudé PJW	BMC Infect Dis	2023	23	1	512	10.1186/s12879-023-08495-3	HIV-associated neurocognitive disorders (HAND) are the result of the activity of
251	37546765	Impact of Kaposi Sarcoma on Quality of Life Amongst HIV-infected Adults	Scott L; Laker-Oketta M; Byakwaga H; Glidden D; Mwebesa B; Muzoora C; Maurer T; Assenzio M; Hunt P; Bangsberg D; Haberer J; Martin J	medRxiv	2023				10.1101/2023.07.21.23292658	BACKGROUND: In sub-Saharan Africa, increased antiretroviral therapy (ART)
252	40504853	Multiple-family group intervention programming to improve mental health of	Boakye DS; Adjorlolo S	PLoS One	2025	20	6	e0325854	10.1371/journal.pone.0325854	BACKGROUND: Adolescents living with HIV/AIDS in sub-Saharan Africa face a
253	37548621	Art and movement as catalysts for insight into the human condition of depression.	Dieterich-Hartwell R	Psychiatr Rehabil J	2023	46	4	276-284	10.1037/prj0000550	OBJECTIVE: Despite arts advancement and advocacy in education, research, and
254	40460337	Remote Monitoring of Amyotrophic Lateral Sclerosis Using Digital Health	van Unnik JWJ; Ing L; Oliveira Santos M; McDermott CJ; de Carvalho M; van Eijk RPA	Neurology	2025	105	1	e213738	10.1212/WNL.0000000000213738	Current care and research pathways for amyotrophic lateral sclerosis (ALS)
255	40348950	Arts on prescription intervention for primary healthcare patients with poor	Jensen A; Halling A; Pirouzifard M; Lindström M	BMC Prim Care	2025	26	1	155	10.1186/s12875-025-02866-2	BACKGROUND: Primary healthcare providers are increasingly challenged in
256	40200376	GymBuddy and Elomia, AI-integrated applications, effects on the mental health of	Jiang J; Yang Y	BMC Psychol	2025	13	1	350	10.1186/s40359-025-02640-0	BACKGROUND: Digital mental health interventions, including AI-integrated
257	36162059	Individual Differences in CD4/CD8 T-Cell Ratio Trajectories and Associated Risk	Paul R; Cho K; Bolzenius J; Sacdalan C; Ndhlovu LC; Trautmann L; Krebs S; Tipsuk S; Crowell TA; Suttichom D; Colby DJ; Premeaux TA; Phanuphak N; Chan P; Kroon E; Vasan S; Hsu D; Carrico A; Valcour V; Ananworanich J; Robb ML; Ake JA; Sriplienchan S; Spudich S	Psychosom Med	2022	84	8	976-983	10.1097/PSY.0000000000001129	OBJECTIVE: We examined individual differences in CD4/CD8 T-cell ratio
258	38359349	The salience of structural barriers and behavioral health problems to ART	Safren SA; Lee JS; Andersen LS; Stanton AM; Kagee A; Kirakosian N; O'Cleirigh C; Joska JA	AIDS Care	2024	36	sup1	154-160	10.1080/09540121.2024.2308750	Multilevel factors (individual and structural) influence adherence to
259	38150524	A Systematic Review of the Impact of HIV-Related Stigma and Serostatus Disclosure	Nawfal ES; Gray A; Sheehan DM; Ibañez GE; Trepka MJ	AIDS Patient Care STDS	2024	38	1	23-49	10.1089/apc.2023.0178	This systematic review explores the roles of HIV stigma and disclosure of HIV
260	36034018	Impact of COVID-19 pandemic in adolescents on HIV treatment.	Wyk BV; Mayman Y	Pan Afr Med J	2022	42		120	10.11604/pamj.2022.42.120.33774	The COVID-19 pandemic and concomitant lockdown restrictions in South Africa pose
261	35765902	Age group differences in substance use, social support, and physical and mental	Satre DD; Sarovar V; Leyden WA; Leibowitz AS; Lam JO; Hojilla JC; Davy-Mendez T; Hare CB; Silverberg MJ	Aging Ment Health	2023	27	5	1011-1019	10.1080/13607863.2022.2084504	Objectives: People living with HIV (PWH) have seen reduction in HIV-associated
262	37726822	HIV viral load suppression among people with mental disorders at two urban HIV	Ndagire R; Wangi RN; Ojiambo KO; Nangendo J; Nakku J; Muyinda H; Semitala FC	AIDS Res Ther	2023	20	1	68	10.1186/s12981-023-00567-3	BACKGROUND: Uganda adopted and implemented the Universal Test and Treat (UTT)
263	40867387	Arts in Medicine Partnerships: Interdisciplinary Collaborations to Support	Wolf Bordonaro GP; Galliart J; Van Steenhuyse K; Huang H; Tamzin A	Behav Sci (Basel)	2025	15	8		10.3390/bs15081030	The Emporia State University (ESU) /Kansas Arts Commission (KAC) Arts in Medicine
264	39342966	Impact of mental disorders on low adherence to antiretroviral therapy in people	Portilla-Tamarit I; Rubio-Aparicio M; Ruiz-Robledillo N; Ferrer-Cascales R; Albaladejo-Blázquez N; Portilla J	Psychol Health Med	2025	30	2	341-356	10.1080/13548506.2024.2407438	The relationship between mental disorders other than depression or anxiety, and
265	36895821	The Art of Holding Perinatal Women in Distress.	Kleiman K; Waller H	Womens Health Rep (New Rochelle)	2023	4	1	111-117	10.1089/whr.2022.0083	Therapies like cognitive behavioral therapy and interpersonal psychotherapy are
266	39799380	Colors of the mind: a meta-analysis of creative arts therapy as an approach for	Wang J; Zhang B; Yahaya R; Abdullah AB	BMC Psychol	2025	13	1	32	10.1186/s40359-025-02361-4	BACKGROUND: In clinical practice, creative arts therapy is frequently utilized
267	35446296	Supporting business educators and students against COVID-19 trauma using	Edeh NI; Ugwoke EO; Anaele EN; Madusaba BM; Naboth-Odums A; Isiwu EA; Olinya TO; Enyi C; David AO; Yumma DC; Yeldim TP; Odunukwe MC; Victor SN; Abubakar A	Medicine (Baltimore)	2022	101	14	e29133	10.1097/MD.0000000000029133	BACKGROUND: The outbreak of COVID-19 manifests in peoples' mental health and
268	34861767	Immunologic Change over 72 Weeks Following Raltegravir- Versus Efavirenz-Based	Shikuma CM; Le T; Phuong TV; Chew GM; Nguyen VVC; Vo TL; Siriwardhana C; Chow D; Ghukasyan H; Limpruttidham N; Premeaux T; Gangcuangco LM; Paul R; Ndhlovu LC	AIDS Res Hum Retroviruses	2022	38	6	441-450	10.1089/AID.2021.0076	The impact of HIV antiretroviral therapy (ART) on immune dysregulation associated
269	37725409	MASI, a Smartphone App to Improve Treatment Adherence Among South African	Mulawa MI; Hoare J; Knippler ET; Mtukushe B; Matiwane M; Muessig KE; Al-Mujtaba M; Wilkinson TH; Platt A; Egger JR; Hightow-Weidman LB	JMIR Res Protoc	2023	12		e47137	10.2196/47137	BACKGROUND: Adolescents and young adults with HIV repeatedly demonstrate low
270	41062144	Intervention impact of audiovisual arts in youth mental health promotion: a	Chen Y; Zhao X; Li Z; Cai Y; Xu J; Chan KS	BMJ Open	2025	15	10	e100040	10.1136/bmjopen-2025-100040	INTRODUCTION: Audiovisual arts interventions show promise for youth mental health
271	37074259	The current state-of-the-art in pharmacotherapy for pediatric generalized anxiety	Castagna PJ; Farahdel E; Potenza MN; Crowley MJ	Expert Opin Pharmacother	2023	24	7	835-847	10.1080/14656566.2023.2199921	INTRODUCTION: Anxiety disorders are the most prevalent psychiatric disorders
272	36854975	Development and Interrelation of Pain, Depression, and Anxiety in Music Students:	Kallusky N; Assel C; Großbach M; Sturm C; Ioannou CI; Fassnacht-Lenz S; Gutenbrunner C; Altenmüller E	Med Probl Perform Art	2023	38	1	43-55	10.21091/mppa.2023.1006	OBJECTIVE: Musculoskeletal pain is a common problem among professional musicians
273	37062583	A Structural Equation Model of the Impact of a Family-Based Economic Intervention	Kizito S; Nabayinda J; Neilands TB; Kiyingi J; Namuwonge F; Damulira C; Nabunya P; Nattabi J; Ssewamala FM	J Adolesc Health	2023	72	5S	S41-S50	10.1016/j.jadohealth.2022.12.012	PURPOSE: Antiretroviral therapy (ART) adherence among adolescents living with HIV
274	33571067	The Countersyndemic Potential of Medical Pluralism among People Living with HIV	Marten MG	Glob Public Health	2022	17	6	957-970	10.1080/17441692.2021.1882529	HIV and emotional distress often co-occur and interact in syndemic clusters with
275	40616413	The Role of Reminiscence in Arts-Based Interventions for Dementia Care: A Scoping	Healy TL; Thompson G; Archibald MM	Dementia (London)	2025	24	7	1334-1351	10.1177/14713012251355292	Background: The number of people in Canada living with dementia is predicted to
276	35877987	Experiences of participants in a decentralized antiretroviral therapy program in	Jarolimova J; Yan J; Govere S; Bunda BA; Wara NJ; Bogart LM; Ngobese N; Shazi ZM; Khumalo AR; Zionts D; Thulare H; Parker RA; Bassett IV	AIDS Care	2022	34	11	1413-1419	10.1080/09540121.2022.2095333	The COVID-19 pandemic and associated restrictions could adversely affect
277	34515881	Patient-Reported Treatment Satisfaction and Quality of Life Among People Living	Hong C; Puttkammer N; Riabokon S; Germanovich M; Shost A; Parrish C; Shapoval A; Dumchev K	AIDS Behav	2022	26	4	1056-1073	10.1007/s10461-021-03461-z	In 2017, the government of Ukraine initiated its ART Optimization Initiative,
278	40623299	Quantitative Research on Digitalized Treatment Options for Older Adults With	Stanford JA; Just SA	JMIR Ment Health	2025	12		e70321	10.2196/70321	BACKGROUND: Older adults with mental illness face specific physical and
279	37989776	Multicenter observational survey on psychosocial and behavioral impacts of	Matsumoto S; Nagai M; Tran LK; Yamaoka K; Nguyen HDT; Dinh Van T; Tanuma J; Pham TN; Oka S; Van Tran G	Sci Rep	2023	13	1	20321	10.1038/s41598-023-47577-9	Socially marginalized groups, including people living with HIV/AIDS (PLHIV),
280	39520100	Arts and mental health: assessment of changes in self-reported wellbeing,	Henningsson S; Brestisson JT; Printzlau GA; Rosenbaum B; Bundesen B	Nord J Psychiatry	2024	78	8	727-735	10.1080/08039488.2024.2423761	PURPOSE: Schizophrenia spectrum disorders (SSD) are associated with social
281	36723770	Stigma and HIV Treatment Outcomes Among Transgender Women Sex Workers in the	Barrington C; Goldenberg T; Donastorg Y; Gomez H; Perez M; Kerrigan D	AIDS Behav	2023	27	8	2774-2784	10.1007/s10461-023-04001-7	Trans women experience multiple forms of intersecting stigma due to trans
282	39814059	The effect of art therapy on cognitive status and psychological well-being in	Demirel Ö; Orak OS	Psychogeriatrics	2025	25	1	e13246	10.1111/psyg.13246	BACKGROUND: Cognitive decline seen in old age manifests itself as a decrease in
283	35805875	A Conceptual Framework for Blockchain Enhanced Information Modeling for Healing	Liu Z; Yang Z; Liang M; Liu Y; Osmani M; Demian P	Int J Environ Res Public Health	2022	19	13		10.3390/ijerph19138218	In the face of the health challenges caused by the COVID-19 pandemic, healing and
284	36846220	Editorial: Therapeutic approaches in youth psychiatry - The art of balancing	Das S; Elias A; Shoib S; Malathesh BC; Agrawal AK; Jayasooriya T	Front Psychiatry	2023	14		1137997	10.3389/fpsyt.2023.1137997
285	37259647	[Healing Through Art and Play for Hospitalized Children With Medical Trauma].	Chiang CY; Lin HM; Liu ST	Hu Li Za Zhi	2023	70	3	19-25	10.6224/JN.202306_70(3).04	Children suffering from critical illness often face significant life changes
286	38249576	The light side of gaming: creativity and brain plasticity.	Ganter-Argast C; Schipper M; Shamsrizi M; Stein C; Khalil R	Front Hum Neurosci	2023	17		1280989	10.3389/fnhum.2023.1280989	Could gaming enhance brain plasticity and executive functions (EFs) by fostering
287	36251163	Patient and provider perceptions of a community-based accompaniment intervention	Galea JT; Wong M; Ninesling B; Ramos A; Senador L; Sanchez H; Kolevic L; Matos E; Sanchez E; Errea RA; Lindeborg A; Benites C; Lecca L; Shin S; Franke MF	J Int AIDS Soc	2022	25	10	e26019	10.1002/jia2.26019	INTRODUCTION: Adolescents living with HIV (ALWH) experience higher mortality
288	38819837	The impact of financial incentives on mental health among adults in HIV care in	Chitle P; Sheira LA; Katabaro E; Winters S; Njau PF; Sabasaba A; McCoy SI	AIDS	2024	38	11	1677-1685	10.1097/QAD.0000000000003948	OBJECTIVE: Depression and anxiety are prevalent among people with HIV (PWH),
289	35294995	Perception of HIV physicians in Spain towards diagnosis and management of	Pérez-Valero I; Blanch J; Martínez E	HIV Med	2022	23	9	969-977	10.1111/hiv.13296	OBJECTIVES: Despite the importance of neuropsychiatric comorbidities (NPCs) in
290	36688232	Intimate partner violence and HIV treatment adherence in urban South Africa:	Hatcher AM; Turan JM; Stöckl H; Woollett N; Garcia-Moreno C; Christofides NJ	SSM Ment Health	2022	2		100112	10.1016/j.ssmmh.2022.100112	BACKGROUND: Antiretroviral therapy (ART) has potential to eliminate perinatal HIV
291	37909219	Strengthening the evidence to improve health outcomes of children with perinatal	Lee S; Allison S; Brouwers P	J Int AIDS Soc	2023	26 Suppl 4	Suppl 4	e26160	10.1002/jia2.26160	INTRODUCTION: The number of children exposed to HIV and possibly to
292	40799963	Sociodemographic and health-related factors associated with viral load	Zani B; Fairall L; Petersen I; Folb N; Bhana A; Thornicroft G; Hanass-Hancock J; Selohilwe O; Petrus R; Carmona S; Lombard C; Lund C; Levitt N; Bachmann M	medRxiv	2025				10.1101/2025.08.01.25332690	INTRODUCTION: Unsuppressed viral load during antiretroviral therapy (ART) is
293	40207381	Nature-based interventions for older adults: a systematic review of intervention	Tong K; Thompson CW; Carin-Levy G; Liddle J; Morton S; Mead GE	Age Ageing	2025	54	4		10.1093/ageing/afaf084	BACKGROUND: Nature-based interventions (NBIs) may support older adults' health
294	36328977	Psychiatric disorders in perinatally HIV-exposed, uninfected children: a	Ameri S; Moseholm E; Weis N	AIDS Care	2024	36	1	70-79	10.1080/09540121.2022.2141185	The population of perinatally HIV-exposed but uninfected (HEU) children is
295	37795877	Trauma therapies for psychosis: A state-of-the-art review.	Hardy A; Keen N; van den Berg D; Varese F; Longden E; Ward T; Brand RM	Psychol Psychother	2024	97	1	74-90	10.1111/papt.12499	BACKGROUND: Traumatic events, particularly childhood interpersonal victimisation,
296	38807134	Perceived barriers and opportunities for implementing an integrated psychological	Njau T; Mwakawanga DL; Sunguya B; Minja A; Kaaya S; Fekadu A	BMC Health Serv Res	2024	24	1	672	10.1186/s12913-024-11118-5	BACKGROUND: Adolescents living with Human Immunodeficiency Virus (HIV) have an
297	35444257	Dopaminergic dysfunction and excitatory/inhibitory imbalance in	Wada M; Noda Y; Iwata Y; Tsugawa S; Yoshida K; Tani H; Hirano Y; Koike S; Sasabayashi D; Katayama H; Plitman E; Ohi K; Ueno F; Caravaggio F; Koizumi T; Gerretsen P; Suzuki T; Uchida H; Müller DJ; Mimura M; Remington G; Grace AA; Graff-Guerrero A; Nakajima S	Mol Psychiatry	2022	27	7	2950-2967	10.1038/s41380-022-01572-0	Antipsychotic drugs are the mainstay in the treatment of schizophrenia. However,
298	40857808	Drawing on a multi-disciplinary approach: art therapy to support patients through	Coleman H; Brown S; Shella T; Wilson S	Epilepsy Behav	2025	171		110652	10.1016/j.yebeh.2025.110652
299	38076586	Depressive Symptoms and Associated Factors Among People Living with HIV/AIDS and	Njajula M; Okafor UB	J Multidiscip Healthc	2023	16		3777-3787	10.2147/JMDH.S428616	BACKGROUND AND AIM: People living with HIV/AIDS (PLWHA) are susceptible to
300	41063606	Product-Based Activities-as-a-Means in Occupational Therapy Practice Globally: A	Kloppers M; Dreyer T; Goodwin C; Jansen van Rensburg E; Marriott G; Michaelides G; de Klerk S	OTJR (Thorofare N J)	2025			15394492251360235	10.1177/15394492251360235	Occupational therapy practitioners use product-based activity-as-a-means to
301	35101066	Barriers and facilitators to implementing the HEADSS psychosocial screening tool	Kip EC; Udedi M; Kulisewa K; Go VF; Gaynes BN	Int J Ment Health Syst	2022	16	1	8	10.1186/s13033-022-00520-3	BACKGROUND: Adolescents living with HIV (ALHIV) are at high risk of experiencing
302	36576191	Task-sharing with lay counsellors to deliver a stepped care intervention to	Abas M; Mangezi W; Nyamayaro P; Jopling R; Bere T; McKetchnie SM; Goldsmith K; Fitch C; Saruchera E; Muronzie T; Gudyanga D; Barrett BM; Chibanda D; Hakim J; Safren SA; O'Cleirigh C	BMJ Open	2022	12	12	e057844	10.1136/bmjopen-2021-057844	INTRODUCTION: Non-adherence to antiretroviral therapy (ART) is the main cause of
303	35392649	Expressive Arts Therapy Combined with Progressive Muscle Relaxation following	Liu X; Ren JH; Jiang SS; Tan Y; Ma SG; Huang Y	Evid Based Complement Alternat Med	2022	2022		6211581	10.1155/2022/6211581	OBJECTIVE: We aimed to assess the impact of an expressive arts therapy combined
304	41029601	A social prescribing model for tackling the health and social inequalities of	Leavey G; Watterson R; McAnee G; Shannon S; Boyd K; Lloyd-Evans B; Killaspy H; Miller I; Whittaker P; Golden S; Boyd G; Ross L; Curran R; Wylie S; Breslin G; Davidson G	BMC Public Health	2025	25	1	3211	10.1186/s12889-025-24075-3	INTRODUCTION: Health care systems have failed to address the poor physical health
305	40130906	Higher proportions of circulating CXCR3+ CCR6- Tfh cells as a hallmark of	Nagaraju R; Gowda PS; Gunasekaran DM; Desai AS; Ranga U; Masthi RNR; Venkataswamy MM	mBio	2025	16	5	e0057525	10.1128/mbio.00575-25	Despite long-term suppressive antiretroviral therapy (ART), immune dysregulation
306	35840939	'I fear my partner will abandon me': the intersection of late initiation of	Alhassan Y; Twimukye A; Malaba T; Myer L; Waitt C; Lamorde M; Colbers A; Reynolds H; Khoo S; Taegtmeyer M	BMC Pregnancy Childbirth	2022	22	1	566	10.1186/s12884-022-04896-5	BACKGROUND: Many women in sub-Saharan Africa initiate antenatal care (ANC) late
307	33881788	Working around the border: Shared experiences of art therapists working with	Metzl ES; Treviño AL	J Community Psychol	2022	50	1	364-384	10.1002/jcop.22575	This art-based, participatory action research sought to foster dialog between art
308	36018050	Psychodrama as a new intervention for reducing fear of childbirth: a randomised	Bayrı Bingöl F; Demırgoz Bal M; Dişsiz M; Taylan Sormageç M; Özlükan Çimen B	J Obstet Gynaecol	2022	42	7	2946-2953	10.1080/01443615.2022.2114329	This study was designed to examine the potential benefit of the addition of
309	35219998	Effects of intersecting internalized stigmas and avoidance on HIV and	Regenauer KS; Kleinman MB; Belus JM; Myers B; Joska JA; Magidson JF	Drug Alcohol Depend	2022	233		109364	10.1016/j.drugalcdep.2022.109364	BACKGROUND: Despite HIV and problematic drinking often co-occurring in South
310	37214962	HIV viral load suppression among people with mental disorders at two urban HIV	Ndagire R; Wangi RN; Ojiambo KO; Nangendo J; Nakku J; Muyinda H; Semitala FC	Res Sq	2023				10.21203/rs.3.rs-2897447/v1	Background Uganda adopted and implemented the Universal Test and Treat (UTT)
311	40457151	Yuri's Story: Memory, Relational Healing, and the Reflexive Logics of Art Therapy	Chapman C	Cult Med Psychiatry	2025	49	3	892-909	10.1007/s11013-025-09916-5	Mental health care is a vibrant part of child protective services in Japan, and
312	34705150	Understanding Repeat Positive HIV Testing in South Africa Under Changing	Nardell MF; Hedt-Gauthier B; Earnshaw VA; Bogart LM; Dietrich JJ; Courtney I; Tshabalala G; Bor J; Orrell C; Gray G; Bangsberg DR; Katz IT	AIDS Behav	2022	26	5	1366-1376	10.1007/s10461-021-03493-5	Some people with HIV (PWH) test positive multiple times without initiating
313	39264700	Co-Designing Digital Health Intervention for Monitoring Medication and	Oluokun EO; Adedoyin FF; Dogan H; Jiang N	JMIR Hum Factors	2024	11		e45826	10.2196/45826	BACKGROUND: In many parts of the world, men who have sex with men and transgender
314	39759458	Safety of electroconvulsive therapy in the context of physiological and medical	Elias A; Das S; Kirkland J; Loyal S; Thomas N	PCN Rep	2025	4	1	e70051	10.1002/pcn5.70051	Medical contraindications and complications pose challenges for electroconvulsive
315	39446762	Factors associated with COVID-19 infection in pregnant women: Focusing on	Jeong W; Kim B; Hong SH; Cho E; Kim SY; Moon JY	PLoS One	2024	19	10	e0312300	10.1371/journal.pone.0312300	OBJECTIVE: Given the critical importance of maternal mental health for the
316	37060163	A Hero's Journey: Supporting children throughout inpatient psychiatric	Hasselmo S; Thomas I; Páez J; Kowalski S; Cardona L; Martin A	J Child Adolesc Psychiatr Nurs	2023	36	3	211-219	10.1111/jcap.12415	PROBLEM: Art- and narrative-based interventions are an integral component of
317	35022939	The Relationship Between Harmful Alcohol Use and Antiretroviral Non-adherence in	Rose AL; Belus JM; Ma T; Lee JS; Wan C; De Los Reyes A; Joska JA; Andersen LS; Myers B; Magidson JF	AIDS Behav	2022	26	6	2055-2066	10.1007/s10461-021-03552-x	Harmful alcohol consumption can significantly compromise adherence to
318	39045154	The impact of arts on prescription on individual health and wellbeing: a	Jensen A; Holt N; Honda S; Bungay H	Front Public Health	2024	12		1412306	10.3389/fpubh.2024.1412306	INTRODUCTION: The evidence-base for the impact of participating in the arts for
319	38222876	Islamic trauma healing (ITH): A scalable, community-based program for trauma:	Zoellner LA; Feeny NC; Angula DA; Aideed MH; Liban EN; Egeh MH; Awke AI; Ismail AS; Kunle MA; Ali E; Levin CE; Burant CJ; Bentley JA	Contemp Clin Trials Commun	2024	37		101237	10.1016/j.conctc.2023.101237	BACKGROUND: Somalia has long been in a state of humanitarian crisis;
320	36171964	Adapting a Behavioral Intervention for Alcohol Use and HIV Medication Adherence	Belus JM; Rose AL; Andersen LS; Ciya N; Joska JA; Myers B; Safren SA; Magidson JF	Cogn Behav Pract	2022	29	2	454-467	10.1016/j.cbpra.2020.10.003	Human immunodeficiency virus (HIV) and problematic alcohol use are two ongoing
321	34318399	HIV-Related Stigma and Psychological Adjustment Among Perinatally HIV-Infected	Perez A; Brittain K; Phillips N; Stein DJ; Zar HJ; Myer L; Hoare J	AIDS Behav	2022	26	2	434-442	10.1007/s10461-021-03398-3	The effect of chronic HIV-infection on psychological adjustment, including the
322	35256448	Transitioning from paediatric to HIV adult care services for adolescents and	Ssemata AS; Nakasujja N; Kinyanda E	BMJ Open	2022	12	3	e059241	10.1136/bmjopen-2021-059241	INTRODUCTION: The number of children living with HIV is increasing worldwide and
323	38180620	Social Determinants of Health Among Persons Living with HIV Impact Important	Karram S; Sanger C; Convery C; Brantley A	AIDS Behav	2024	28	2	547-563	10.1007/s10461-023-04243-5	Addressing social determinants of health (SDOH) is a national priority for
324	36695360	Impacts of intimate partner violence and sexual abuse on antiretroviral adherence	Cluver LD; Zhou S; Orkin M; Rudgard W; Meinck F; Langwenya N; Vicari M; Edun O; Sherr L; Toska E	AIDS	2023	37	3	503-511	10.1097/QAD.0000000000003440	OBJECTIVE: We are failing to reach 95-95-95 for adolescents living with HIV
325	40898308	"SPHERE" multi-component novel psychosocial intervention for people with HIV:	Papageorgiou V; Lampe FC; Sewell J; Smith CJ; Briggs A; Ottridge R; Apea V; Brady M; Lockyer S; Asboe D; Schembri G; Nixon E; Hughes C; Ryan C; Jenkins M; Loi S; Sparrowhawk A; Woolley R; Cheed V; Ives N; Dhir S; Jones S; Sherr L; Lipman M; Phillips AN; Harding R; Burns F; May C; Rodger AJ	Trials	2025	26	1	337	10.1186/s13063-025-08904-9	BACKGROUND: Antiretroviral therapy (ART) has transformed HIV into a manageable
326	37520236	Nursing students' perceptions of spiritual needs at the end of life. A	García-Navarro EB; Navarro SG; Sousa L; José H; Caceres-Titos MJ; Ortega-Galán Á	Front Psychiatry	2023	14		1132581	10.3389/fpsyt.2023.1132581	Spirituality is defined as the meaning of life, being the very essence of life
327	37790333	Psychosocial experiences of pregnant women living with HIV in Ibadan, Oyo State.	Akinsolu F; Lawale A; Bankole S; Adegbite Z; Adewole I; Abodunrin O; Olagunju M; Ola O; Chukwuemeka A; Gambari A; Salako A; Ezechi O	Res Sq	2023				10.21203/rs.3.rs-3327673/v1	INTRODUCTION: Pregnancy often intensifies psychological vulnerabilities in women
328	38193630	Drawing your way out: Imagery rehearsal based art therapy (IR-AT) for	Kehr T; Haeyen S	J Clin Psychol	2024	80	5	1015-1030	10.1002/jclp.23638	Posttraumatic nightmares (PTN) are a frequent symptom after a traumatic event and
329	37797752	"Trajectories of treatment response in a cognitive-behavioral therapy	Joska JA; Lee JS; Andersen LS; Stanton AM; O' Clereigh C; Safren S	J Affect Disord	2023	343		136-143	10.1016/j.jad.2023.10.001	BACKGROUND: People with HIV (PHW) are at greater risk of depression than the
330	38510804	Experiencing art creation as a therapeutic intervention to relieve anxiety - a	Zhang X; Wen K; Ding H; Zhou X	Front Psychiatry	2024	15		1334240	10.3389/fpsyt.2024.1334240	BACKGROUND: University students are anxiety prone. Due to their changing their
331	36554015	Development of a Psychological Intervention to Improve Depressive Symptoms and	Njau T; Ngakongwa F; Sunguya B; Kaaya S; Fekadu A	Healthcare (Basel)	2022	10	12		10.3390/healthcare10122491	Background: Interventions that simultaneously target depression and
332	38898650	Psychological health in Palliative Care: Thematic analysis of a psychiatrist's	Lim WP; Chew RJY; O'Callaghan C	Palliat Med	2024	38	7	737-745	10.1177/02692163241259632	BACKGROUND: Patients receiving palliative care often face psychological distress,
333	35109727	HIV Stigma, HIV status disclosure, and ART adherence in the context of an	Saleem HT; Knight D; Yang C; Kidorf M; Latkin C; Nkya IH	AIDS Care	2023	35	1	91-94	10.1080/09540121.2022.2032575	Little is known about social factors, including stigma, that affect
334	34165358	Antiretroviral treatment adherence and mental disorders: observational	Parro-Torres C; Hernández-Huerta D; Ochoa-Mangado E; Pérez-Elías MJ; Baca-García E; Madoz-Gúrpide A	AIDS Care	2022	34	8	1064-1072	10.1080/09540121.2021.1944598	Mental disorders hamper immunological control of HIV infection by exerting a
335	39847686	Pathways from violence exposure to medication non-adherence: exploration of	Clum G; Madkour AS; Judson J; Tokarz S; Smith E; Stojanovski K; Ferguson T; Welsh D; Molina P; Theall K	AIDS Care	2025	37	3	372-383	10.1080/09540121.2024.2445202	ABSTRACTIn the current study, we examine associations between exposure to
336	35067831	Sauti ya Vijana (SYV; The Voice of Youth): Longitudinal Outcomes of an	Dow DE; O'Donnell KE; Mkumba L; Gallis JA; Turner EL; Boshe J; Shayo AM; Cunningham CK; Mmbaga BT	AIDS Behav	2022	26	6	2015-2025	10.1007/s10461-021-03550-z	Sauti ya Vijana is a mental health and life skills intervention delivered by
337	39443057	The Cultural Formulation Interview in Case Formulations: A State-of-the-Science	Aggarwal NK	Behav Ther	2024	55	6	1130-1143	10.1016/j.beth.2024.05.009	The publication of the 16-item Cultural Formulation Interview (CFI) in DSM-5 has
338	36626260	Synergist effect of antiretroviral therapy adherence and viral load suppression	Nurwijayanti N; Rias YA; Nasution N; Samsudin RR; Priyono D; Rosyad YS	Br J Nurs	2023	32	1	S12-S18	10.12968/bjon.2023.32.1.S12	AIMS: This study investigated the synergistic and independent effects of
339	40806920	Reducing State and Trait Anxiety Through Art Therapy in Adolescents with Eating	Monaco F; Vignapiano A; Landi S; Panarello E; Di Gruttola B; Gammella N; Adiutori S; Acierno E; Di Stefano V; Pullano I; Corrivetti G; Steardo L Jr	J Clin Med	2025	14	15		10.3390/jcm14155298	Background: Art therapy is increasingly recognized as a valuable complementary
340	34482777	Effectiveness of an HIV care model integrated into addiction care based on	Valencia J; Troya J; Lazarus JV; Cuevas G; Alvaro-Meca A; Torres-Machado J; Escobar I; Cañamares I; Ryan P	AIDS Care	2022	34	10	1297-1304	10.1080/09540121.2021.1967853	Our objective was to evaluate the effectiveness of initiated or reinitiated
341	37296912	Neoadjuvant and Adjuvant Systemic Therapies in Loco-Regional Treatments for	Nevola R; Delle Femine A; Rosato V; Kondili LA; Alfano M; Mastrocinque D; Imbriani S; Perillo P; Beccia D; Villani A; Ruocco R; Criscuolo L; La Montagna M; Russo A; Marrone A; Sasso FC; Marfella R; Rinaldi L; Esposito N; Barberis G; Claar E	Cancers (Basel)	2023	15	11		10.3390/cancers15112950	Despite maximizing techniques and patient selection, liver resection and ablation
342	37301833	Increased prevalence of depression and anxiety among adults initiating	Winters S; Sabasaba A; Fahey CA; Packel L; Katabaro E; Ndungile Y; Njau PF; McCoy SI	AIDS Res Ther	2023	20	1	36	10.1186/s12981-023-00534-y	BACKGROUND: Concerns about the interconnected relationship between HIV and mental
343	37770881	Mind-body and art therapies impact on emotional regulation in patients with	Le Rhun A; Caillet P; Lebeaupin M; Duval M; Guilmault L; Anthoine E; Borghi G; Leclère B; Moret L	BMC Complement Med Ther	2023	23	1	344	10.1186/s12906-023-04173-8	BACKGROUND: Effective emotional regulation is recognized as essential to a good
344	39011340	Art and mentalizing in early intervention psychosis: rationale and therapist	Parkinson S; Cole B; Trevelyan C	Front Psychiatry	2024	15		1243990	10.3389/fpsyt.2024.1243990	In this paper, we explore the rationale for a combined art therapy and
345	35627693	Is There Risk Compensation among HIV Infected Youth and Adults 15 Years and Older	Zungu N; Mabaso M; Ramlagan S; Simbayi L; Moyo S; Shisana O; Murangandi P; Igumbor E; Sigida S; Jooste S; Marinda E; Ayalew K; Zuma K	Int J Environ Res Public Health	2022	19	10		10.3390/ijerph19106156	In this paper, risk compensation among individuals on antiretroviral therapy
346	36729293	Precarious Housing Associated with Unsuppressed Viral load, sub-optimal Access to	Zhao Y; Shannon K; Buxton JA; Ti L; Genovy TA; Braschel M; Pick N; Kestler M; Deering K	AIDS Behav	2023	27	7	2271-2284	10.1007/s10461-022-03957-2	We investigated associations between (1) housing status (four categories
347	38384874	Utilizing the arts to improve health, resilience, and well-being (HeRe We	Gallagher L; Shella T; Bates D; Briskin I; Jukic M; Bethoux F	Front Public Health	2024	12		1242798	10.3389/fpubh.2024.1242798	BACKGROUND: Healthcare workers are concerned with promoting behavior changes that
348	37290906	New living evidence resource of human and non-human studies for early	Cipriani A; Seedat S; Milligan L; Salanti G; Macleod M; Hastings J; Thomas J; Michie S; Furukawa TA; Gilbert D; Soares-Weiser K; Moreno C; Leucht S; Egger M; Mansoori P; Barker JM; Siafis S; Ostinelli EG; McCutcheon R; Wright S; Simpson M; Elugbadebo O; Chiocchia V; Tonia T; Elgarf R; Kurtulmus A; Sena E; Simple O; Boyce N; Chung S; Sharma A; Wolpert M; Potts J; Elliott JH	BMJ Ment Health	2023	26	1		10.1136/bmjment-2023-300759	In anxiety, depression and psychosis, there has been frustratingly slow progress
349	37841489	Analysis of the Status and Future Direction for Digital Therapeutics in Children	Choi H; Kim B; Kim I; Kang JG; Lee Y; Lee H; Park MH	J Korean Acad Child Adolesc Psychiatry	2023	34	4	192-203	10.5765/jkacap.230044	Digital therapeutics based on software, such as artificial intelligence, virtual
350	40953823	A multidisciplinary approach to people living with HIV dropping out from	Oliveira F; Bartilotti Matos F; Gorgulho A; Figueiredo C; Teixeira T; Mendes M; Carvalho R; Monteiro MJ; Couto R; Coutinho D; Pelicano C; Magna Marques A; Malheiro L	Int J STD AIDS	2025			9564624251379715	10.1177/09564624251379715	BackgroundAdherence to HIV care is pivotal for achieving viral suppression,
351	33382009	Depression symptoms, HIV testing, linkage to ART, and viral suppression among	Govender K; Durevall D; Cowden RG; Beckett S; Kharsany AB; Lewis L; George G; Cawood C; Khanyile D	J Health Psychol	2022	27	4	936-945	10.1177/1359105320982042	Achieving the UNAIDS 90-90-90 targets by 2020 is contingent on identifying and
352	38941072	Arts and psychomotor therapies in personality disorder treatment: An appropriate	Haeyen S; Dimaggio G	J Clin Psychol	2024	80	11	2303-2314	10.1002/jclp.23730	Personality disorders (PD) are based not just on maladaptive ideas about self and
353	40556913	Barriers to ART adherence in sub-Saharan Africa: a scoping review toward	Magura J; Nhari SR; Nzimakwe TI	Front Public Health	2025	13		1609743	10.3389/fpubh.2025.1609743	INTRODUCTION: With the 2025 UNAIDS 95-95-95 deadline upon us, significant gaps
354	39380042	Association of ART regimen and adherence to viral suppression: an observational	Manalel JA; Kaufman JE; Wu Y; Fusaris E; Correa A; Ernst J; Brennan-Ing M	AIDS Res Ther	2024	21	1	68	10.1186/s12981-024-00657-w	Adherence to antiretroviral therapy (ART) is essential for the effective
355	38869985	Antiretroviral therapy non-adherence and its association with psychosocial	Oginni OA; Adelola AI; Ogunbajo A; Opara OJ; Akanji M; Ibigbami OI; Afolabi OT; Akinsulore A; Mapayi BM; Mosaku SK	AIDS Care	2024	36	10	1369-1381	10.1080/09540121.2024.2366511	Sexual minority men (gay, bisexual and other men who have sex with men; SMM) in
356	39851861	Shared Paths to Well-Being: The Impact of Group Therapy.	Sequeira-Nazaré ER; Schmitz B	Behav Sci (Basel)	2025	15	1		10.3390/bs15010057	This study explored the impact of an art of living intervention within group
357	37794350	Preferences for enhanced treatment options to address HIV care engagement among	Mphonda S; Dussault J; Bengtson A; Gaynes BN; Go V; Hosseinipour MC; Kulisewa K; Kutengule A; Meltzer-Brody S; Udedi M; Pence B	BMC Public Health	2023	23	1	1922	10.1186/s12889-023-16835-w	BACKGROUND: Option B + offers lifelong ART to pregnant or breastfeeding mothers,
358	37157083	[Research Progressin the Application of Creative Arts Therapy to Behavioral and	Aisikeer A; Nie J; Li X	Zhongguo Yi Xue Ke Xue Yuan Xue Bao	2023	45	2	322-326	10.3881/j.issn.1000-503X.15009	Behavioral and psychological symptoms of dementia (BPSD) are common in the
359	38457202	An mHealth Intervention to Address Depression and Improve Antiretroviral Therapy	Nabunya P; Cavazos-Rehg P; Mugisha J; Kasson E; Namuyaba OI; Najjuuko C; Nsubuga E; Filiatreau LM; Mwebembezi A; Ssewamala FM	JMIR Res Protoc	2024	13		e54635	10.2196/54635	BACKGROUND: People living with HIV often struggle with mental health
360	36063243	Long-Acting Injectable Therapy for People with HIV: Looking Ahead with Lessons	Edwards GG; Miyashita-Ochoa A; Castillo EG; Goodman-Meza D; Kalofonos I; Landovitz RJ; Leibowitz AA; Pulsipher C; El Sayed E; Shoptaw S; Shover CL; Tabajonda M; Yang YS; Harawa NT	AIDS Behav	2023	27	1	10-24	10.1007/s10461-022-03817-z	Long-acting injectable antiretroviral medications are new to HIV treatment.
361	35432050	Impact of Virtual Imaging Technology on Film and Television Production Education	Du C; Yu C; Wang T; Zhang F	Front Psychol	2021	12		766634	10.3389/fpsyg.2021.766634	More and more schools begin to design simulation technology based on virtual
362	35474611	Matching ICD-11 personality status to clinical management in a community team-The	Jha M; Barrett B; Brewin C; Bowker G; Harwood N; Jalil I; Crawford M; Phull J; Allen K; Duggan C; Yang M; Tyrer P	Personal Ment Health	2022	16	2	130-137	10.1002/pmh.1544	Epidemiological studies show 30% to 50% of all patients in community mental
363	39842249	Sisonke Ntwana: Describing the mechanisms of change of an arts-based intervention	Woollett N; van Eck L; Mazibuko L; Thomson K; Slifko S; Khazin A; Ross L; Hatcher A	Child Abuse Negl	2025	161		107248	10.1016/j.chiabu.2025.107248	BACKGROUND: In South Africa, one in five adolescents experience pregnancy and
364	40192977	The interplay of psychological distress, stigma, and social support in	Nguyen VHA; Tran TNA; Vu TT; Phan YTH; Nguyen TTN; Tran-Thien GP; Tran-Chi VL	Discov Ment Health	2025	5	1	48	10.1007/s44192-025-00171-z	INTRODUCTION: This study explores the intersection of psychological distress,
365	38396081	Motivation levels and white matter microstructure in children living with HIV.	Wedderburn CJ; Sevenoaks T; Fouche JP; Phillips NJ; Lawn SD; Stein DJ; Hoare J	Sci Rep	2024	14	1	4425	10.1038/s41598-024-54411-3	Central nervous system involvement in HIV infection leads to neurobehavioural
366	38013162	Powering prescription: Mitochondria as "Living Drugs" - Definition, clinical	Caicedo A; Morales E; Moyano A; Peñaherrera S; Peña-Cisneros J; Benavides-Almeida A; Pérez-Meza ÁA; Haro-Vinueza A; Ruiz C; Robayo P; Tenesaca D; Barba D; Zambrano K; Castañeda V; Singh KK	Pharmacol Res	2024	199		107018	10.1016/j.phrs.2023.107018	Mitochondria's role as engines and beacons of metabolism and determinants of
367	41069509	Predictors of depression and suicidality among children and adolescents living	Musami UB; Abdulmalik J; Onyencho VC; Kareem YA; Oduaran CA; Ashiru A; Ibrahim AW	S Afr J Psychiatr	2025	31		2440	10.4102/sajpsychiatry.v31i0.2440	BACKGROUND: Human immunodeficiency virus (HIV) and acquired immunodeficiency
368	38879541	Re-engaging with arts and cultural activities at the Life Rooms: 'It's given me	Worsley J; Billington J; Balabanova E	BMC Complement Med Ther	2024	24	1	235	10.1186/s12906-024-04539-6	BACKGROUND: Mersey Care NHS Foundation Trust's Life Rooms initiative is an
369	33685265	Life on pause: An analysis of UK fertility patients' coping mechanisms after the	Tippett A	J Health Psychol	2022	27	7	1583-1600	10.1177/1359105321999711	In March 2020, fertility clinics across the UK began cancelling all assisted
370	39329522	Rethinking culture: a narrative review on the evolving role of museum and art	Fares J; Hadjicosti I; Constantinou C	Perspect Public Health	2025	145	3	144-156	10.1177/17579139241268446	AIMS: The prevalence of chronic mental and physical diseases is increasing
371	38757480	Clinical HIV outcome trajectories associated with a history of child protective	Logie CH; Sokolovic N; Casale A; Ndung'u M; Kennedy VL; Underhill A; Fallon B; Cardinal C; Webster K; Cotnam J; Kaida A; de Pokomandy A; Loutfy M	HIV Med	2024	25	9	1051-1057	10.1111/hiv.13660	OBJECTIVES: Knowledge gaps exist regarding the effects of experiencing child
372	39364331	Viral load non-suppression among adolescents and youth living with HIV in South	Molopa LO; Ginyana TP; Vondo N; Magobo R; Maseko G; Zungu N; Zuma K; Simbayi L; Mabaso M; Moyo S	S Afr J Infect Dis	2024	39	1	629	10.4102/sajid.v39i1.629	BACKGROUND: Despite the increased initiation and uptake of antiretroviral therapy
373	37166316	Association of OPRK1 rs963549 and rs997917 polymorphisms with opioid use disorder	Özkan-Kotiloğlu S; Kaya-Akyüzlü D; Yalçın-Şahiner Ş; Ayaz N	Pharmacogenomics	2023	24	6	325-334	10.2217/pgs-2023-0037	Aim: To evaluate the association between OPRK1 rs963549 and rs997917 and opioid
374	36790601	Blood and cerebrospinal fluid biomarker changes in patients with HIV-associated	Thela L; Decloedt E; Zetterberg H; Gisslén M; Lesosky M; Gleich M; Koutsilieri E; Scheller C; Hye A; Joska J	J Neurovirol	2023	29	2	156-166	10.1007/s13365-023-01116-4	HIV-associated neurocognitive disorders (HAND) persist in the era of
375	36968507	Maternal ART throughout gestation prevents caudate volume reductions in neonates	Ibrahim A; Warton FL; Fry S; Cotton MF; Jacobson SW; Jacobson JL; Molteno CD; Little F; van der Kouwe AJW; Laughton B; Meintjes EM; Holmes MJ	Front Neurosci	2023	17		1085589	10.3389/fnins.2023.1085589	INTRODUCTION: Successful programmes for prevention of vertical HIV transmission
376	40955407	The Effectiveness of Art Therapy Based on the Coping Cat Program on Sleep	Kalthom M; Darouei P; Ghamarani A	J Child Adolesc Trauma	2025	18	3	779-787	10.1007/s40653-025-00693-2	The prolonged exposure to the Syrian war has profoundly affected the mental
377	38037045	Enabling Adherence to Treatment (EAT): a pilot study of a combination	Kibel M; Nyambura M; Embleton L; Kiptui R; Galárraga O; Apondi E; Ayuku D; Braitstein P	BMC Health Serv Res	2023	23	1	1331	10.1186/s12913-023-10215-1	BACKGROUND: Street-connected individuals (SCI) in Kenya experience barriers to
378	38385393	Living With a New Kidney From the Perspective of Adolescent Kidney Transplant	Temür BN; Düzgün MV; Aksoy N; İşler A; Çetinkaya E	Exp Clin Transplant	2024	22	Suppl 1	176-179	10.6002/ect.MESOT2023.P9	OBJECTIVES: This study will guide health services by identifying the mental,
379	40859302	Structural brain differences in school-aged children who are HIV-exposed	Forster EA; Syed B; Bowes J; Young J; Kapoor C; Head M; Lerch JP; Miller E; Brophy J; Bitnun A; Smith ML; Serghides L; Taylor MJ; Sled JG	BMC Med	2025	23	1	496	10.1186/s12916-025-04332-3	BACKGROUND: Antiretroviral therapy (ART) has dramatically reduced perinatal HIV
380	38790050	Cost-effectiveness of differentiated care models that incorporate economic	Liang A; Wilson-Barthes M; Galárraga O	Cost Eff Resour Alloc	2024	22	1	46	10.1186/s12962-024-00557-w	BACKGROUND: There is some evidence that differentiated service delivery (DSD)
381	40826829	Life-years lost associated with mental disorders in people with HIV: a cohort	Ruffieux Y; Joska JA; Lang R; Zheng C; Folb N; Kirk GD; Parcesepe AM; Silverberg MJ; Napravnik S; Gebo K; Jr JJE; Hogan BC; Althoff KN; Tlali M; Grelotti DJ; Loutfy M; Rebeiro PF; Davies MA; Egger M; Maartens G; Haas AD	J Int AIDS Soc	2025	28	8	e70023	10.1002/jia2.70023	INTRODUCTION: People with HIV (PWH) have a high burden of mental health
382	37079899	The Clinical Impact and Cost-Effectiveness of Clinic-Based Cognitive Behavioral	Gandhi AR; Hyle EP; Scott JA; Lee JS; Shebl FM; Joska JA; Andersen LS; O'Cleirigh C; Safren SA; Freedberg KA	J Acquir Immune Defic Syndr	2023	93	4	333-342	10.1097/QAI.0000000000003205	BACKGROUND: Depression affects 25%-30% of people with HIV (PWH) in the Republic
383	37339811	Motivational interviewing and problem-solving therapy intervention for patients	Parry CDH; Myers B; Londani M; Shuper PA; Janse van Rensburg C; Manda SOM; Nkosi S; Kekwaletswe CT; Hahn JA; Rehm J; Sorsdahl K; Morojele NK	Addiction	2023	118	11	2164-2176	10.1111/add.16278	BACKGROUND AND AIMS: Reduction of alcohol consumption is important for people
384	39721124	Ptosis in human immunodeficiency virus-infected patients under long-term	Santos Silva C; Nunes Vicente B; Martins B; Fonseca AC; Coelho P; Roque R; Cota de Medeiros F; Oliveira Santos M; de Carvalho M	Clin Neurol Neurosurg	2025	249		108690	10.1016/j.clineuro.2024.108690	OBJECTIVE: To present cases of ptosis in HIV-1 patients on long-term
385	38537178	"What if I got rejected by the girl? I would rather stop the pills": barriers and	Jopling R; Mutsvuke W; Fertig M; O'Cleirigh C; Mangezi W; Abas M	AIDS Care	2024	36	sup1	168-178	10.1080/09540121.2024.2332462	Emerging adults aged 18-29 have high rates of viral non-suppression, and poorer
386	37393323	Spouse's coping strategies mediate the relationship between women's coping	Reisi M; Kazemi A; Abedi MR; Nazarian N	Sci Rep	2023	13	1	10675	10.1038/s41598-023-37380-x	Social problems and suffering from the treatment process for infertile couples,
387	36162067	Long-Term Effect of Group Support Psychotherapy on Depression and HIV Treatment	Nakimuli-Mpungu E; Smith CM; Wamala K; Okello J; Birungi J; Etukoit M; Mojtabai R; Nachega JB; Harari O; Musisi S; Mills EJ	Psychosom Med	2022	84	8	914-923	10.1097/PSY.0000000000001128	OBJECTIVE: We aimed to determine the effect of group support psychotherapy (GSP)
388	35797651	Conditional Economic Incentives for HIV Treatment Adherence: Aligning Adolescent	DeAtley T; Harrison A; Mtukushe B; Maughan-Brown B; Muloiwa R; Hoare J; Galárraga O; Kuo C	AIDS Patient Care STDS	2022	36	7	272-277	10.1089/apc.2022.0060	Adolescent-tailored antiretroviral therapy (ART) adherence interventions take
389	35176417	Efficacy and tolerability of Brain Stimulation interventions in Borderline	Lisoni J; Barlati S; Deste G; Ceraso A; Nibbio G; Baldacci G; Vita A	Prog Neuropsychopharmacol Biol Psychiatry	2022	116		110537	10.1016/j.pnpbp.2022.110537	Treating Borderline Personality Disorder (BPD) is a major challenge for
390	36048403	Cognitive performance in a South African cohort of people with HIV and comorbid	Dreyer AJ; Nightingale S; Andersen LS; Lee JS; Gouse H; Safren SA; O'Cleirigh C; Thomas KGF; Joska J	J Neurovirol	2022	28	4-6	537-551	10.1007/s13365-022-01093-0	Cognitive performance in people with HIV (PWH) may be affected by brain injury
391	40836572	Stigma reduction Interventions for adolescents and young adults living with HIV	Boakye DS; Adjorlolo S	Afr J AIDS Res	2025	24	1-2	1-18	10.2989/16085906.2025.2528710	Background: HIV-related stigma remains a significant barrier to well-being and
392	35561539	Evaluating study designs and treatment outcomes of antidepressant pharmacogenetic	Minelli A; Barlati S; Baune BT	Eur Neuropsychopharmacol	2022	59		68-81	10.1016/j.euroneuro.2022.04.007	Several data indicate that the success of pharmacological treatment in major
393	40610990	Psychosocial experiences of pregnant and postpartum women living with HIV in	Akinsolu F; Lawale A; Bankole S; Adegbite Z; Adewole I; Abodunrin O; Olagunju MT; Ola O; Chukwuemeka A; Gambari AO; Salako A; Ezechi OC	BMC Public Health	2025	25	1	2332	10.1186/s12889-025-23534-1	INTRODUCTION: Pregnancy often intensifies psychological vulnerabilities in women
394	40373165	Quality of life and retention in care among people living with HIV initiated on	Tumuhairwe F; Izudi J; Munina A; Bashaija A; Bajunirwe F	PLoS One	2025	20	5	e0324024	10.1371/journal.pone.0324024	BACKGROUND: Anti-retroviral therapy (ART) improves the quality of life (QoL)
395	35060260	'We have goals but [it is difficult]'. Barriers to antiretroviral therapy	Ndirangu JW; Gichane MW; Browne FA; Bonner CP; Zule WA; Cox EN; Smith KM; Carney T; Wechsberg WM	Health Expect	2022	25	2	754-763	10.1111/hex.13422	BACKGROUND: Women living with HIV who misuse alcohol and live in economically
396	37899147	Socio-demographic and clinical characteristics associated with retention in care	Ojiambo KO; Nakku J; Wangi RN; Segawa I; Ndagire R; Nangendo J; Katahoire A; Semitala F	BMJ Open	2023	13	10	e073623	10.1136/bmjopen-2023-073623	OBJECTIVE: This study aimed to determine the socio-demographic and clinical
397	35599979	Therapist and operator experiences utilizing multi-modal motion-assisted Memory	Jones C; Smith-MacDonald L; Van Veelen N; VanderLaan A; Kaneva Z; Dunleavy RS; Hamilton T; Vermetten E; Bremault-Phillips S	Eur J Psychotraumatol	2022	13	1	2062996	10.1080/20008198.2022.2062996	BACKGROUND: As provisions of mental healthcare services to military and veteran
398	38510599	Current state of the art of traditional and minimal invasive epilepsy surgery	Winter F; Krueger MT; Delev D; Theys T; Van Roost DM; Fountas K; Schijns OEMG; Roessler K	Brain Spine	2024	4		102755	10.1016/j.bas.2024.102755	INTRODUCTION: Open resective surgery remains the main treatment modality for
399	38411688	Experiences of a Circus Performance Among Patients with Depressive Symptoms: A	Guillaume M; Haghighi S; Goudard P; Ruelle Y	J Integr Complement Med	2024	30	8	762-769	10.1089/jicm.2023.0346	Introduction: Depression is the leading cause of disability worldwide. Support
400	35969470	Economic Well-being and Associated Mediating Pathways to Improved Antiretroviral	Steinert JI; Shenderovich Y; Smith M; Zhou S; Toska E; Cluver L	J Acquir Immune Defic Syndr	2022	91	4	343-352	10.1097/QAI.0000000000003071	BACKGROUND: Adolescents living with HIV exhibit lower levels of adherence to
401	35770984	Exploring HIV-Associated Neurocognitive Impairment in the Era of Effective	Munsami A; Nightingale S; Sorsdahl K; Joska JA	Qual Health Res	2022	32	10	1487-1497	10.1177/10497323221110801	The prevalence of HIV-associated neurocognitive impairment (H-NCI) is concerning.
402	38871354	Promoting Health and Wellbeing Through Non-Clinical Arts Programming:	Anderson E; Dones M; Cohen-Bearak A; Barker A; Hyde J; Bokhour B	Am J Health Promot	2024	38	8	1229-1237	10.1177/08901171241261887	PURPOSE: While the value of art therapy is well-established and arts are
403	40606111	HIV-related stressors and psychological functioning among adolescents living with	Nyoni T; Auslander W	Front Public Health	2025	13		1593387	10.3389/fpubh.2025.1593387	INTRODUCTION: Adolescents with perinatally acquired HIV (APHs) in sub-Saharan
404	38581693	Making meaning of one's own life story in words and images: A narrative case	Haeyen S; Heres H; Pol S	J Clin Psychol	2024	80	8	1736-1753	10.1002/jclp.23690	Understanding and processing life experiences are essential in the treatment of
405	39049584	Sublime and extended reality experiences to enhance emotional wellbeing for	Bennewith C; Bellali J; Watkins L; Tromans S; Bhui K; Shankar R	Int J Soc Psychiatry	2024	70	7	1202-1210	10.1177/00207640241261172	BACKGROUND: Sublime is a centuries old concept of emergent experience arising
406	35598419	Nascent visual artistic expression following right hemisphere subthalamic nucleus	Black SD; Del Bene VA; Celka AS; Guthrie B; Martin RC; Olson J; Shumake J; Walker HC	Parkinsonism Relat Disord	2022	99		47-50	10.1016/j.parkreldis.2022.04.020
407	39087238	The Effect of IVF Treatments for Infertility on Occupational Balance.	Leigh L; Skuthan A	OTJR (Thorofare N J)	2025	45	1	12-20	10.1177/15394492241267255	The utilization of assisted reproductive technologies (ART), including in vitro
408	40511459	VR sculpting as a therapeutic intervention for alleviating anxiety: a case study	Ding H; Lin B; Xu Y; Shang D; Han Y	Front Psychiatry	2025	16		1588745	10.3389/fpsyt.2025.1588745	BACKGROUND: Anxiety among university students has become increasingly prominent
409	35135436	Acceptance and forgiveness therapy for veterans with moral injury: spiritual and	Pernicano PU; Wortmann J; Haynes K	J Health Care Chaplain	2022	28	sup1	S57-S78	10.1080/08854726.2022.2032982	The authors developed Acceptance and Forgiveness Therapy (AFT), a psychospiritual
410	35041774	Early structural brain development in infants exposed to HIV and antiretroviral	Wedderburn CJ; Groenewold NA; Roos A; Yeung S; Fouche JP; Rehman AM; Gibb DM; Narr KL; Zar HJ; Stein DJ; Donald KA	J Int AIDS Soc	2022	25	1	e25863	10.1002/jia2.25863	INTRODUCTION: There is a growing population of children who are HIV-exposed and
411	36708417	Cognitive Performance, as well as Depression, Alcohol Use, and Gender, predict	Dreyer AJ; Nightingale S; Andersen LS; Lee JS; Gouse H; Safren SA; O'Cleirigh C; Thomas KGF; Joska J	AIDS Behav	2023	27	8	2681-2694	10.1007/s10461-023-03992-7	Depression and cognitive impairment, which commonly coexist in people with HIV
412	39625577	Formative Evaluation of Post-Opera Live Discussion of the Center Cannot Hold Part	Wells K; Booker-Vaughns J; Dzou T; Saks ER	Community Ment Health J	2025	61	4	776-782	10.1007/s10597-024-01407-y	There are few studies of impacts of arts on recovery in schizophrenia, on
413	40610975	"If your CD4 count lowers, that is when you are similar to a person that is	Pita TP; Misra S; Madonsela T; Tshazi A; Bosman S; Ayakaka I; Vlieghe E; Decroo T; Reither K; van Heerden A; Gils T	BMC Public Health	2025	25	1	2325	10.1186/s12889-025-23588-1	BACKGROUND: Despite widespread availability and differentiated delivery of
414	38540573	Health Workers' Responses to COVID-19 Pandemic's Impact on Service Delivery to	Mayman Y; Crowley T; van Wyk B	Healthcare (Basel)	2024	12	6		10.3390/healthcare12060609	Adolescents living with HIV (ALHIVs) are considered a priority population in the
415	40346187	HIV-1 suppression and rare dolutegravir resistance in antiretroviral-experienced	Moses JS; Pau AK; Kuriakose S; Grandits G; Reilly C; Sherman BT; Chang W; Dai L; Khan MA; Highbarger H; Mannah M; McCullough J; Chorley C; Morlu I; Dorbor J; Bongolee OT; Slewion R; Akpa E; Wilson B; Poole AL; Kopka SL; Miller T; Nuta CJ; Lindan C; Glidden D; Martin JN; Johnson KL; Dewar RL; Wachekwa I; Migueles SA	Commun Med (Lond)	2025	5	1	164	10.1038/s43856-025-00875-x	BACKGROUND: Increasingly, persons with HIV in Liberia are receiving
416	36691188	Creating a difference - a role for the arts in addressing child wellbeing in	Buser M; Brännlund E; Holt NJ; Leeson L; Mytton J	Arts Health	2024	16	1	32-47	10.1080/17533015.2023.2168710	BACKGROUND: Details findings from a project on the potential for arts activities
417	36973857	"I'm Getting Life from the Treatment": Perceptions of Life and Death Among	David IJ; Schatz E; Angotti N; Myroniuk TW; Mojola SA	J Aging Soc Policy	2024	36	5	786-808	10.1080/08959420.2023.2195348	The widespread availability of health information and treatment for HIV in
418	37787039	Nicotine Metabolite Ratio Decreases After Switching Off Efavirenz-Based Therapy	Medaglio D; Bilker WB; Han X; Merlin JS; Plankey M; Martin J; Crane HM; Hojat LS; Bamford L; Schnoll R; Tyndale RF; Ashare RL; Gross R	Clin Pharmacol Ther	2024	115	1	80-85	10.1002/cpt.3068	Rates of cigarette smoking in people with HIV (PWH) are two to three times higher
419	38446992	The Effect of a Group-Based Mindfulness and Acceptance Training on Psychological	Musanje K; Kamya MR; Kasujja R; Vanderplasschen W; Sinclair DL; Baluku MM; Odokonyero RF; Namisi CP; Mukisa J; White RG; Camlin CS	J Int Assoc Provid AIDS Care	2024	23		23259582241236260	10.1177/23259582241236260	Adherence to antiretroviral therapy (ART) is lower in adolescents with HIV (AWH)
420	39326273	Creative puppet therapy reduces hallucinations in patients diagnosed with	Ciufalo J; Zaccone S; Fatiga G; Caputo GB	Psychiatry Res	2024	342		116211	10.1016/j.psychres.2024.116211	Anomalous experiences and hallucinations characterize schizophrenia. This study
421	38860523	"Breaking through the Brokenness": An Arts-Based Qualitative Exploration of	Jackson KT; Mantler T; O'Keefe-McCarthy S; Davidson CA; Shillington KJ; Yates J	Creat Nurs	2024	30	3	195-209	10.1177/10784535241256872	Intimate partner violence (IPV) is a pervasive, worldwide public health concern.
422	39046526	Effect of Interactive Media-Based Music and Art Therapies on Reduction in PTSD	Ewulu IJ; Ukwueze CC; Oluchi KMT; Eze NO; Ezeugwu CA; Nnanyelugo CE; Celestine GV	Issues Ment Health Nurs	2024	45	10	1065-1073	10.1080/01612840.2024.2373260	The aim of this study was to examine the impact of music and art therapies in
423	38147109	The supporting role of dogs in the inpatient setting: a systematic review of the	Fornefeld D; Zellin U; Schmidt P; Fricke O	Eur Child Adolesc Psychiatry	2025	34	1	3-17	10.1007/s00787-023-02326-1	Animal-assisted therapy (AAT) is becoming increasingly popular. The possibilities
424	39661783	Factors associated with HIV viremia in transgender women and transvestites in	Barros CRDS; Matsuda EM; Rocha ABMD; López-Lopes GIS; Campos NC; Brígido LFM; Bassichetto KC; Veras MASM	Epidemiol Serv Saude	2024	33	spe1	e2024412	10.1590/S2237-96222024v33e2024412.especial.en	OBJECTIVE: To analyze factors associated with detectable HIV viremia among
425	38707684	A nursing intervention based on the Zentangle® method: Experiences of patients	Morales-Alonso A; Iglesias-de-la-Iglesia Á; Alonso-Maza M	Int J Nurs Sci	2024	11	2	205-213	10.1016/j.ijnss.2024.03.004	OBJECTIVE: The application of the Zentangle® Method in relation to relaxation and
426	38588654	Indicated Stress Prevention Addressing Adolescents with High Stress Levels Based	Binder F; Koenig J; Resch F; Kaess M	Psychother Psychosom	2024	93	3	191-202	10.1159/000537934	INTRODUCTION: Stress affects many adolescents and is associated with physical and
427	35987553	Effectiveness of a 4-Day Mindfulness-Based Intervention in a 2-Month Follow-Up	Zhang J; Zheng Z; Wang L; Luberto CM; Sophie Zhang M; Wen Y; Su Q; Jiao C	Behav Ther	2022	53	5	981-994	10.1016/j.beth.2022.04.004	Mindfulness-based interventions, an evidence-based stress reduction approach, may
428	40724134	COVID-19 and the Syndemic of Intimate Partner Violence, Mental Health, Substance	Nacht CL; Reynolds HE; Campbell CK; Kielhold K; Vincent W; Siconolfi DE; Kegeles SM; Storholm ED	Int J Environ Res Public Health	2025	22	7		10.3390/ijerph22071065	BACKGROUND: Black sexual minority men (BSMM) are disproportionately affected by
429	40200139	Healthier together. How arts on prescription can promote psychosocial wellbeing:	Jensen A; Brorsson A	BMC Prim Care	2025	26	1	100	10.1186/s12875-025-02800-6	BACKGROUND: Mental health problems are an increasing challenge for primary
430	40963583	Experiences with complementary and integrative medicine in mental healthcare: a	Siewert J; Wackermann H; Brinkhaus B; Teut M; Jansen E	Front Med (Lausanne)	2025	12		1629436	10.3389/fmed.2025.1629436	INTRODUCTION: Complementary and integrative medical procedures (CIM) are commonly
431	39025983	Suppression of viral rebound by a Rev-dependent lentiviral particle in	Hetrick B; Siddiqui S; Spear M; Guo J; Liang H; Fu Y; Yang Z; Doyle-Meyers L; Pahar B; Veazey RS; Dufour J; Andalibi A; Ling B; Wu Y	Gene Ther	2025	32	1	16-24	10.1038/s41434-024-00467-9	Persistence of human immunodeficiency virus (HIV) reservoirs prevents viral
432	39373169	Over-the-counter analgesic usage: associations with attentional biases in young	Roalsø ES; Klonteig S; Kraft B; Skarstein S; Hilland E; Mirtaheri P; Aalberg M; Jonassen R	Behav Pharmacol	2024	35	8	453-459	10.1097/FBP.0000000000000795	The use of over-the-counter analgesics (OTCA) has been found to alter various
433	40462572	Cardiac Vagal Control and Emotional Awareness Associated With Pain Among Breast	Harel K; Czamanski-Cohen J; Cohen M; Lane RD; Allen JJB; Caspi O; Weihs KL	Psychophysiology	2025	62	6	e70086	10.1111/psyp.70086	Pain is the most common symptom reported by breast cancer survivors (BCS), and it
434	36408717	Hazardous alcohol use and HIV indicators in six African countries: results from	Chang GC; West CA; Kim E; Low AJ; Lancaster KE; Behel SS; Hong SY; Miller LA; Silver R; Mgomella GS; Imaa J; Maokola WM; Carpino T; Hrusa G; Bray RM; Mwila A; Musuka G; O'Connell C; McCracken S; Voetsch AC	J Int AIDS Soc	2022	25	11	e26029	10.1002/jia2.26029	INTRODUCTION: Hazardous alcohol use (HAU), defined as a pattern of alcohol
435	40748852	Prevalence and factors associated with probable anxiety disorders among elderly	Muyunga A; Ojiambo KO; Nakigudde J; Mugerwa J; Owori B; Naturinda K; Mikka B; Babirye JP; Nalule NR; Kintu IS; Kigozi E; Birungi C	PLoS One	2025	20	8	e0329111	10.1371/journal.pone.0329111	INTRODUCTION: Human Immunodeficiency Virus/Acquired Immunodeficiency Syndrome
436	34977957	Stay-at-Home: The Impact of the COVID-19 Lockdown on Household Functioning and	Campbell LS; Masquillier C; Knight L; Delport A; Sematlane N; Dube LT; Wouters E	AIDS Behav	2022	26	6	1905-1922	10.1007/s10461-021-03541-0	In March 2020, the South African government imposed a lockdown to control
437	38218758	Emotional and behavioural difficulties among children and adolescents attending	Kaseka PU; Zgambo M; Mbakaya BC; Lazarus M; Nkhata O; Kalembo FW	BMC Pediatr	2024	24	1	41	10.1186/s12887-023-04504-1	BACKGROUND: While triple anti-retroviral therapy (ART) has improved HIV-infected
438	40885171	Al-assisted symbolic healing for digital natives: A Jungian perspective based on	Shang B; He Z	Acta Psychol (Amst)	2025	260		105472	10.1016/j.actpsy.2025.105472	This study examines the design of emotional healing interventions for Generation
439	35193167	Expressions of anger during advising on life dilemmas predict suicide risk among	Hu CS; Huang J; Huang C; Munroe M; Xie D; Li M	Psych J	2022	11	3	370-375	10.1002/pchj.529	Research has demonstrated a relationship between anger and suicidality, while
440	39653028	A Multimethod International Mapping Exercise of Arts Interventions in Renal	Forbes T; Wilson A; McKeaveney C; Carswell C; Bailey C; Baxley Lee J; Laico M; Meaney C; Noble H	Nephron	2025	149	5	288-301	10.1159/000542878	INTRODUCTION: Due to the chronic nature of kidney disease, the challenges of
441	39169432	The effect of Zentangle on cognitive focus, emotional well-being, and stress	Usman M; Jung TP; Hsin DY; Lin CL	Brain Behav	2024	14	8	e3628	10.1002/brb3.3628	PURPOSE: This study aimed to assess how a Zentangle intervention influences
442	39543539	"There's no us vs. them, it's just us": a creative approach to centring lived	Owrid O; Richardson L; Allan S; Grant A; Gogan S; Hamilton N; Yanga F; Sirey N; Syrett S; Garety P; Craig T; Clancy M; Pinfold V; Miller L; Ward T; Edwards C	BMC Psychiatry	2024	24	1	807	10.1186/s12888-024-06268-z	This article describes a Patient and Public Involvement (PPI) led creative
443	38254163	Anorexia nervosa through the lens of a severe and enduring experience: 'lost in a	Kiely L; Conti J; Hay P	J Eat Disord	2024	12	1	12	10.1186/s40337-023-00953-2	BACKGROUND: Severe and enduring anorexia nervosa (SE-AN), is a serious and
444	32031501	An exploratory study of culture in treatment for Aboriginal Australian men in	Berry S; Crowe T; Deane FP; Quinlan E	J Ethn Subst Abuse	2022	21	1	149-173	10.1080/15332640.2020.1725706	The objectives of the research are to describe the cultural activities offered in
445	41047593	Blood pressure and metabolic outcomes after efavirenz- or dolutegravir-based	Chan P; Moreland S; Sacdalan C; Colby DJ; Ocampo F; Promsena P; Sriplienchan S; Wattana J; Intasan J; Phanuphak N; Vasan S; Paul R; Trautmann L; Spudich S; Kroon E	HIV Med	2025	26	10	1619-1625	10.1111/hiv.70085	OBJECTIVE: This retrospective study compared changes in body mass index (BMI),
446	39306630	A systematic comparison of additive and interaction approaches to modeling the	Lee JS; Bainter SA; Tsai AC; Andersen LS; Stanton AM; Magidson JF; Kagee A; May J; Joska JA; O'Cleirigh C; Safren SA	J Behav Med	2024	47	6	1028-1039	10.1007/s10865-024-00517-y	Much of the research on the effects of syndemics on HIV outcomes has utilized an
447	38848400	Multilevel strategies to end HIV for young couples in Cape Town: Study protocol	Wechsberg WM; Carney T; Browne FA; van der Drift IM; Kline TL; Nyblade LL; Ndirangu J; Orrell C; Bonner CP; Caron E	PLoS One	2024	19	6	e0305056	10.1371/journal.pone.0305056	This protocol presents a multilevel cluster randomized study in 24 communities in
448	38844952	Depression symptoms and suicidal ideation among HIV infected Rwandans: the	Uwiringiyimana A; Niyonsenga J; Lisette KG; Bugenimana A; Mutabaruka J; Nshimiyimana A	AIDS Res Ther	2024	21	1	38	10.1186/s12981-024-00628-1	BACKGROUND: People with HIV/AIDS (PWHA) have 7-36 times greater risk for
449	40910076	"Happiness tree": a thematic art-based group counseling method for enhancing	Xie F; Tang M; Wu S; Wang Y	Front Psychol	2025	16		1651008	10.3389/fpsyg.2025.1651008	INTRODUCTION: This study was a pilot study aimed to evaluate the effectiveness of
450	35814354	Analysis of the Association between Teachers' Classroom Teaching Behaviors and	Yao T; Yang X	Occup Ther Int	2022	2022		2661398	10.1155/2022/2661398	This paper adopts the method of psychological data analysis to conduct in-depth
451	38599032	The effect of clay therapy on hopelessness and depression levels in chronic	Gezgin Yazici H; Utaş Akhan L; Karabulut E; Özlü A	J Clin Neurosci	2024	123		186-193	10.1016/j.jocn.2024.04.004	BACKGROUND: Clay art therapy can be used as part of rehabilitation for chronic
452	36224522	Creative writing as a means to recover from early psychosis- Experiences from a	Romm KL; Synnes O; Bondevik H	Arts Health	2023	15	3	292-305	10.1080/17533015.2022.2130379	BACKGROUND: In this paper, we explore the subjective experiences of a group
453	39740945	Promoting psychological adaptability and well-being of patients with personality	Wiersma IC; Wouters H; Timmerman K; Heijman J; Westerhof GJ; Radstaak M; Haeyen S	BMJ Open	2024	14	12	e090275	10.1136/bmjopen-2024-090275	INTRODUCTION: Personality disorders (PDs) cause much suffering. In treating
454	40890171	Exploring the preferences of college students for horticultural therapy	Sun Y; Chen L; Chen R; Pan Y; Liu C	Sci Rep	2025	15	1	32121	10.1038/s41598-025-16589-y	To reveal college students' preferences for types of horticultural therapy (HT)
455	39442695	Effectiveness of a task-sharing collaborative care model for the detection and	Zani B; Fairall L; Petersen I; Folb N; Bhana A; Hanass-Hancock J; Selohilwe O; Petrus R; Georgeu-Pepper D; Mntambo N; Kathree T; Carmona S; Lombard C; Lund C; Levitt N; Bachmann M; Thornicroft G	J Affect Disord	2025	370		499-510	10.1016/j.jad.2024.10.061	BACKGROUND: HIV is characterised by high rates of comorbidity with mental health
456	35895150	Gender Moderates Results of a Randomized Clinical Trial for the Khanya	Belus JM; Joska JA; Bronsteyn Y; Rose AL; Andersen LS; Regenauer KS; Myers B; Hahn JA; Orrell C; Safren SA; Magidson JF	AIDS Behav	2022	26	11	3630-3641	10.1007/s10461-022-03765-8	Little is known about gender effects of alcohol and drug use (AOD) among
457	38630259	Exploring the feasibility, acceptability and preliminary effects of a nurse	Satyanarayana VA; Duggal M; Jeon S; Singh P; Desai A; Chandra PS; Reynolds NR	Arch Womens Ment Health	2024	27	5	751-763	10.1007/s00737-024-01462-0	PURPOSE: We evaluated the feasibility, acceptability and preliminary efficacy of
458	38834330	Group arts therapies for patients with schizophrenia: a protocol of systematic	Zhang A; Luo X; Lin R; He C; Wang J; Huang G	BMJ Open	2024	14	6	e082076	10.1136/bmjopen-2023-082076	INTRODUCTION: Schizophrenia, a chronic mental problem, significantly impacts
459	40910497	Can Adolescent Psychiatric Day Care Incorporating Japanese Youth Culture Attract	Ogata Y; Hosokawa T	Int J Soc Psychiatry	2025			207640251366714	10.1177/00207640251366714	BACKGROUND: Psychiatric day care is widely used in Japan, but adolescent-focused
460	39098884	Intersecting Stigma and the HIV Care Cascade: Qualitative Insights from Sex	Logie CH; Kinitz DJ; Gittings L; Lalor P; MacKenzie F; Newman PA; Baral SD; Mbuagbaw L; Shuper P; Levermore K	AIDS Behav	2024	28	11	3768-3786	10.1007/s10461-024-04460-6	In Jamaica, stigma experiences of sex workers (SW), gay men and other men who
461	40983787	The Factorial Structure, Reliability, and Validity of a Coping Measure Among	Rabie S; Poudyal A; Mirti A; Wilson P; Joska JA; Sikkema KJ	AIDS Behav	2025				10.1007/s10461-025-04886-6	The dual epidemics of HIV and sexual violence against women complicate HIV care
462	36104082	Reduced signal propagation elicited by frontal transcranial magnetic stimulation	Wada M; Nakajima S; Honda S; Takano M; Taniguchi K; Tsugawa S; Mimura Y; Hattori N; Koike S; Zomorrodi R; Blumberger DM; Daskalakis ZJ; Mimura M; Noda Y	J Psychiatry Neurosci	2022	47	5	E325-E335	10.1503/jpn.220102	BACKGROUND: The efficacy of repetitive transcranial magnetic stimulation (rTMS)
463	39152452	Relationships between couple collaboration, well-being, and psychological health	Reisi M; Kazemi A; Maleki S; Sohrabi Z	Reprod Health	2024	21	1	119	10.1186/s12978-024-01857-3	BACKGROUND: Social problems related to infertility are associated with a
464	40018107	Incidence and contributing factors of dementia among people living with HIV in	Shayegi-Nik S; Honer WG; Vila-Rodriguez F; Nanditha NGA; Patterson TL; Guillemi S; Nathani H; Trigg J; Yin W; Fonseca A; T Takeh B; Barrios R; Montaner JSG; Lima VD	BMJ Public Health	2024	2	1	e000627	10.1136/bmjph-2023-000627	INTRODUCTION: Dementia is a progressive and debilitating disease, and people
465	39792139	Brief Report: Antiretroviral Treatment Use Over Time Among Adolescents and Young	Kreniske P; Nalugoda F; Chen I; Parate N; Wei Y; Chang LW; Ssekubugu R; Lutalo T; Kigozi G; Kagaayi J; Sewankambo N; Grabowski MK; Nakigozi G; Serwadda D; Hoffman S; Santelli J	J Acquir Immune Defic Syndr	2024	97	5	433-438	10.1097/QAI.0000000000003516	BACKGROUND: In sub-Saharan Africa, pediatric and adult treatment programs have
466	36968738	Exploring the effects of a wearable biocueing app (Sense-IT) as an addition to	Ter Harmsel JF; Noordzij ML; van der Pol TM; Swinkels LTA; Goudriaan AE; Popma A	Front Psychol	2023	14		983286	10.3389/fpsyg.2023.983286	OBJECTIVE: Preventing and reducing violence is of high importance for both
467	37905477	Factors influencing the transition from paediatric to adult HIV care in the	Mbebe S; Rabie S; Coetzee BJ	Afr J AIDS Res	2023	22	3	175-184	10.2989/16085906.2023.2246435	Transitioning to adult care for HIV-infected adolescents is a critical process in
468	40369303	Daily Factors Associated with Antiretroviral Therapy Adherence Among Young Latino	Sheehan DM; Ramírez-Ortiz D; Gwanzura T; Lewis PS; Ertl MM; Duncan DT; Swendeman D; Muñoz-Laboy M; Devieux JG; Trepka MJ	AIDS Behav	2025	29	10	3054-3069	10.1007/s10461-025-04756-1	We assessed the relationship between same-day and next-day antiretroviral therapy
469	40822309	How, when and why is emotional support delivered using videoconferencing by adult	Wood MJM; Nwosu AC; Dinham D; Seneque N; Walshe C	Palliat Care Soc Pract	2025	19		26323524251363271	10.1177/26323524251363271	BACKGROUND: Videoconferencing (also known as telehealth) is part of digitally
470	41076059	Increased Risk of Neuropsychiatric adverse events with Dolutegravir-based	Namwase H; Mukonzo J; Ankunda C; Vella S; Tadesse BT; Aklillu E	Int J Infect Dis	2025			108118	10.1016/j.ijid.2025.108118	OBJECTIVES: Dolutegravir (DTG), a preferred antiretroviral therapy (ART) for
471	35686198	Neurocognitive decline as a major predictor of nonadherence to antiretroviral	Nyundo AA	Health Sci Rep	2022	5	4	e669	10.1002/hsr2.669	BACKGROUND: The survival of people living with human immunodeficiency
472	40618054	Stakeholder priorities for ART initiation and early retention strategies in	Hariprasad S; Phiri K; Thorp M; Holland K; Nyirenda R; Gupta S; Phiri S; Sabin LL; Dovel K	BMC Public Health	2025	25	1	2388	10.1186/s12889-025-23484-8	INTRODUCTION: New or returning antiretroviral therapy (ART) clients are largely
473	40393614	Study Protocol(s) for Antiretroviral Improvement among Medicaid EnrolleeS (AIMS):	Kimmel AD; Byrd KK; Stirratt M; Harris D; Stallings R; Bono RS; Mitchell A; Dillingham R; Palmer C; Popoff E; Pan Z; Ingersoll K; Dahman B	Contemp Clin Trials	2025	154		107959	10.1016/j.cct.2025.107959	INTRODUCTION: Retention in care and antiretroviral therapy (ART) adherence are
474	39577326	Increases in employment over six months following Khanya: A secondary analysis of	Belus JM; Regenauer KS; Lu T; Murphy SM; Rose AL; Ochieng YA; Joska J; Majokweni S; Andersen LS; Myers B; Safren SA; Magidson JF	Int J Drug Policy	2024	134		104632	10.1016/j.drugpo.2024.104632	INTRODUCTION: Evidence suggests that brief, skills-based behavioral interventions
475	41122106	Perinatal HIV treatment in the context of financial and psychological intimate	Schrubbe L; Woollett N; van Eck L; Stöckl H; Calvert C; Hatcher AM	Psychol Violence	2025				10.1037/vio0000592	OBJECTIVE: Intimate partner violence (IPV) is associated with worsened perinatal
476	39849173	Unleashing creativity in people with Parkinson's disease: a pilot study of a	Spee BTM; de Vries NM; Zeggio S; Plijnaer M; Koksma JJ; Duits AA; Stap T; Pasman G; Haeyen S; Darweesh S; Crone J; Bloem BR; Pelowski M	J Neurol	2025	272	2	161	10.1007/s00415-024-12878-0	BACKGROUND: Conventional medical management, while essential, cannot address all
477	34357384	Derivation and Molecular Characterization of a Morphological Subpopulation of	Akkouh IA; Hribkova H; Grabiec M; Budinska E; Szabo A; Kasparek T; Andreassen OA; Sun YM; Djurovic S	Schizophr Bull	2022	48	1	190-198	10.1093/schbul/sbab092	Astrocytes are the most abundant cell type in the human brain and are important
478	39080201	Symptomatic and Asymptomatic Neurocognitive Impairment, ART Adherence and HIV	Trunfio M; Vuaran E; Vai D; Quarta C; Di Stefano A; Imperiale D; Cinnirella G; Bonora S; Di Perri G; Letendre SL; Calcagno A	AIDS Behav	2024	28	11	3643-3654	10.1007/s10461-024-04440-w	We assessed whether symptomatic neurocognitive impairment (NCI) and asymptomatic
479	38584413	A Comparative Study of Deep Learning Dose Prediction Models for Cervical Cancer	Wu Z; Liu M; Pang Y; Deng L; Yang Y; Wu Y	Technol Cancer Res Treat	2024	23		15330338241242654	10.1177/15330338241242654	Purpose: Deep learning (DL) is widely used in dose prediction for radiation
480	39810159	95-95-95 HIV indicators among children younger than 15 years in South Africa:	Magobo RE; Mabaso M; Jooste S; Molopa L; Naidoo I; Simbayi L; Zuma K; Zungu N; Shisana O; Moyo S	AIDS Res Ther	2025	22	1	6	10.1186/s12981-024-00691-8	BACKGROUND: Early detection and initiation of care is crucial to the survival and
481	39595785	Illustrations of Coping and Mental Well-Being of Adolescents Living with HIV in	Mayman Y; Crowley T; van Wyk B	Int J Environ Res Public Health	2024	21	11		10.3390/ijerph21111517	Adolescents living with HIV (ALHIV) are the fastest-growing population living
482	39759419	The effects of interactive video games combined with LEGO game therapy on social	Peng D; Wu X; Yang Y; Li X; Shu A; Liang J; Tu Z; Liu L; Yang Q; Dong W; Lu C	Front Psychol	2024	15		1423755	10.3389/fpsyg.2024.1423755	BACKGROUND: China has a significant population of left-behind children, defined
483	37192764	The Mystery Arts Box Project: a qualitative exploration of the experiences,	Castle C; Engward H; Kersey T; Kirk-Partridge L	BMJ Mil Health	2024	170	3	202-206	10.1136/military-2022-002174	INTRODUCTION: The clinical application of the arts among military personnel and
484	40837816	Acceptance and commitment therapy applied to early psychosis: Therapeutic	Pena-Garijo J; Baeza-Mor T; Martinez-Raga J	World J Psychiatry	2025	15	8	107313	10.5498/wjp.v15.i8.107313	BACKGROUND: Acceptance and commitment therapy (ACT) is a third-generation therapy
485	38162592	Experience with the use of a digital sleep diary in symptom management by	Thorshov TC; Øverby CT; Hansen DD; Bong WK; Skifjeld K; Hurlen P; Dammen T; Moen A; Hrubos-Strøm H	Sleep Med X	2023	6		100093	10.1016/j.sleepx.2023.100093	BACKGROUND: Insomnia is the most common sleep disorder. The recommended treatment
486	40400173	Serotonergic and Dopaminergic Function in Neuropsychiatrically Asymptomatic	Lau CY; Lyndaker A; Shah S; Wakim P; Mitchell A; Monroe C; Kim A; Cropper TL; Nair G; Snow J; Smith BR; Nath A; Hammoud DA	Ann Clin Transl Neurol	2025	12	7	1418-1430	10.1002/acn3.70074	OBJECTIVE: People with HIV (PWH) on antiretroviral therapy (ART) still experience
487	35271823	Association of PDYN 68-bp VNTR polymorphism with sublingual	Kaya-Akyüzlü D; Özkan-Kotiloğlu S; Yalçın-Şahiner Ş; Ağtaş-Ertan E; Özgür-İlhan İ	Eur J Pharmacol	2022	921		174862	10.1016/j.ejphar.2022.174862	In this case-control study (423 Turkish subjects), the functional pro-dynorphin
488	40605962	Missed Appointments and Associated Factors Among Children Accessing	Nduhukire T; Adebayo IA; Luwaga R; Mandela I; Napyo A; Ainamani H; Musiime V	HIV AIDS (Auckl)	2025	17		175-184	10.2147/HIV.S520964	BACKGROUND: Disruptions to the health sector in Uganda during the COVID 19
489	39773172	"Ashamed of being seen in an HIV clinic": a qualitative analysis of barriers to	Okello ES; Peck RN; Issarow B; Kisigo G; Abel K; Malibwa D; Kabakama S; Charles M; Lee M; Rutachunzibwa T; Fitzgerald D; Ayieko P; Grosskurth H; Metsch LR; Kapiga S	BMC Public Health	2025	25	1	69	10.1186/s12889-024-21231-z	BACKGROUND: There is high post-hospital discharge mortality among persons with
490	40618723	The HARMONEE project: Using GenAI images for reminiscence with older adults in	Reed JM; Dodson T; Petrinec A; Hughes J; Miller RD	Geriatr Nurs	2025	65		103448	10.1016/j.gerinurse.2025.103448	Social isolation and demoralization in older adults in long-term care facilities
491	40102977	Becoming a valued member of society: the meaning of Art-Based vocational	Ørjasæter KB; von Heimburg D	BMC Psychol	2025	13	1	269	10.1186/s40359-025-02597-0	BACKGROUND: Individuals with social, mental health and/or addiction issues often
492	40556605	Pharmakon or the healing art: experience of artistic-transformative	Villani C; Sapio M; Cassarà G; Patti Y; Cupane L; Giorgi V; Farah S; Sarzi-Puttini P	Clin Exp Rheumatol	2025	43	6	978-989	10.55563/clinexprheumatol/yxhmcr	OBJECTIVES: Fibromyalgia syndrome (FM) is a chronic pain syndrome often related
493	39052208	Psychobiological responses to choir singing and creative arts activities in	Grebosz-Haring K; Thun-Hohenstein L	Neuropsychiatr	2024	38	3	145-155	10.1007/s40211-024-00502-6	BACKGROUND: Children and adolescents living with mental health problems often
494	39972598	Imagining Futures: Evaluation of a blended programme of dialectical behaviour	Smith LM; Barrett B; Barnes S; Oltean B; Ige L; Day C; Tranah T	Br J Clin Psychol	2025	64	3	702-724	10.1111/bjc.12528	OBJECTIVES: To evaluate an arts-enhanced dialectical behavioural therapy skills
495	38672129	Evaluation of Myo-Intimal Media Thickness and Atheromatous Plaques in People	Martini S; Ricci ED; Masiello A; Zacà S; Celesia BM; Ferrara S; Di Filippo G; Tartaglia A; Basile R; Angiletta D; Maggi P	Biomedicines	2024	12	4		10.3390/biomedicines12040773	BACKGROUND: Antiretroviral therapy has allowed a clear improvement in prognosis
496	37855843	Does Reducing Alcohol Use Among People with HIV Alleviate Psychological Distress	Bantjes J; Morojele NK; Myers B; Swanevelder S; Parry C	AIDS Behav	2024	28	3	985-992	10.1007/s10461-023-04205-x	Although alcohol use is associated with depression, it is unclear if brief
497	38517645	Impact of Opera on Resilience and Thriving in Serious Mental Illness: Pilot	Wells KB; Zhang L; Saks ER; Bilder RM	Community Ment Health J	2024	60	5	964-971	10.1007/s10597-024-01248-9	There are few studies of impacts of arts on recovery in schizphrenia, on audience
498	40680575	Comment on 'Can arts-based interventions improve health? A conceptual and	Karkou V; Sacco PL; Pelowski M; Theofanopoulou C; Carr C; Huet V; Bourne J; Dowlen R; Chatterjee H	Phys Life Rev	2025	54		147-151	10.1016/j.plrev.2025.07.015
499	40198665	Integration of experiences of contingency in patients with advanced cancer	Weeseman Y; Scherer-Rath M; Christophe N; Dörr H; Sprangers M; Helmich E; van Poecke N; van Laarhoven H	PLoS One	2025	20	4	e0319918	10.1371/journal.pone.0319918	To support patients with cancer in a palliative treatment phase with the
500	38151009	What Women Want? The State of the Art regarding the Treatment of Young Women with	de Oliveira L; Vignozzi L; Giraldi A; Varod S; Corona G; Reisman Y	Pharmacology	2024	109	2	69-75	10.1159/000535587	BACKGROUND: Hypoactive sexual desire disorder (HSDD) in premenopausal women
501	40618314	War's psychological legacy: a study of mental health challenges among children	Bunyatova A	Discov Ment Health	2025	5	1	100	10.1007/s44192-025-00246-x	As a result of the Second Karabakh War in 2020, a significant number of children
502	40500555	The Effect of Depression on the Pathways Between an Economic Strengthening	Kizito S; Ssewamala FM; Nabayinda J; Nabunya P; Bahar OS; Neilands TB; McKay MM	Prev Sci	2025	26	6	862-872	10.1007/s11121-025-01821-y	Adolescents living with HIV (ALHIV) have low adherence to antiretroviral therapy
503	40202924	Predictors of unsuppressed viral load among MSM with HIV in South Africa.	van der Mannen JS; Furamera S; Pienaar J; Komane P; Shokota L; Ramashala B; Tsope L; van der Elst EM; Giovenco D; Operario D; Sanders EJ	AIDS	2025	39	9	1290-1296	10.1097/QAD.0000000000004205	INTRODUCTION: South Africa has the largest HIV epidemic of the world, but
504	39442169	Brief Mobile App-Based Mindfulness Intervention for Indonesian Senior High School	Dantes GR; Asril NM; Liem A; Suwastini NKA; Keng SL; Mahayanti NWS	JMIR Res Protoc	2024	13		e56693	10.2196/56693	BACKGROUND: The COVID-19 pandemic has increased the level of anxiety among
505	38724120	Novel Approaches Toward Studying Change: Implications for Understanding and	Heshmati S; Westhoff M; Hofmann SG	Psychiatr Clin North Am	2024	47	2	287-300	10.1016/j.psc.2024.02.001	In this article, the authors critically evaluate contemporary models of
506	40523549	Neurotherapy for children and adolescents with psychiatric disorders: a	Auer G; Pruewasser L; Scharinger C; Laczkovics C; Zesch E; Plener P; Antal A; Koenig J; Konicar L	Neurosci Biobehav Rev	2025	176		106258	10.1016/j.neubiorev.2025.106258	This umbrella review focuses on the clinical application of four neurotherapeutic
507	33760438	HIV and AIDS (Nursing).	Swinkels HM; Nguyen AD; Gulick PG; Pinto KM		2025					The human immunodeficiency virus (HIV) is an enveloped retrovirus that contains
508	37047971	An Investigation of the Wishes, Needs, Opportunities and Challenges of Accessing	Tournier I; Orton L; Dening T; Ahmed A; Holthoff-Detto V; Niedderer K	Int J Environ Res Public Health	2023	20	7		10.3390/ijerph20075358	Many people are keen to be actively involved in social life and activities, but
509	39559452	Psychotherapy 2.0 - Application context and effectiveness of sensor technology in	Alt AK; Pascher A; Seizer L; von Fraunberg M; Conzelmann A; Renner TJ	Internet Interv	2024	38		100785	10.1016/j.invent.2024.100785	BACKGROUND: E-mental health applications have been increasingly used in the
510	38962293	Interaction of social support and depressive symptoms on antiretroviral therapy	Luthuli MQ; John-Langba J	Health SA	2024	29		2271	10.4102/hsag.v29i0.2271	BACKGROUND: Depression consistently emerges as a significant predictor of poor
511	37957411	Safety of electroconvulsive therapy (ECT) in pregnancy: a systematic review of	Cipolla S; Catapano P; Messina M; Pezzella P; Giordano GM	Arch Womens Ment Health	2024	27	2	157-178	10.1007/s00737-023-01394-1	Pregnancy and the immediate postpartum period are considered at high risk for
512	37632606	Depressive Symptoms, the Impact on ART Continuation, and Factors Associated with	Pakhomova TE; Tam C; Wang L; Salters K; Moore DM; Barath J; Elterman S; Dawydiuk N; Wesseling T; Grieve S; Sereda P; Hogg R; Barrios R	AIDS Behav	2024	28	1	43-58	10.1007/s10461-023-04156-3	Depressive symptoms among people living with HIV (PLWH) are associated with
513	40890682	Factors associated with depression among people living with HIV in primary health	Yakob T; Yakob B; Abraham A; Israel E	BMC Psychiatry	2025	25	1	845	10.1186/s12888-025-07345-7	BACKGROUND: Depression is one of the most prevalent mental health disorders among
514	36976520	Comparing Predictive Ability of Two Objective Adherence Measures in a	Jennings L; Ferraris CM; Castillo-Mancilla JR; Robbins RN; Nguyen N; Leu CS; Dolezal C; Hsiao NY; Mgbako O; Joska J; Myer L; Anderson PL; Remien RH; Orrell C	J Acquir Immune Defic Syndr	2023	93	4	327-332	10.1097/QAI.0000000000003198	BACKGROUND: Electronic adherence (EA) and tenofovir diphosphate (TFV-DP) in dried
515	37887660	Understanding ART Adherence among Adolescent Girls and Young Women in Western	Altamirano J; Odero IA; Omollo M; Awuonda E; Ondeng'e K; Kang JL; Behl R; Ndivo R; Baiocchi M; Barsosio HC; Sarnquist CC	Int J Environ Res Public Health	2023	20	20		10.3390/ijerph20206922	BACKGROUND: HIV remains a leading cause of death for adolescent girls and young
516	36840391	Trajectories of re-engagement: factors and mechanisms enabling patient return to	Beres LK; Mwamba C; Bolton-Moore C; Kennedy CE; Simbeza S; Topp SM; Sikombe K; Mukamba N; Mody A; Schwartz SR; Geng E; Holmes CB; Sikazwe I; Denison JA	J Int AIDS Soc	2023	26	2	e26067	10.1002/jia2.26067	INTRODUCTION: While disengagement from HIV care threatens the health of persons
517	37418541	Impact of antiretroviral therapy intensification with C-C motif chemokine	Shikuma CM; Wojna V; De Gruttola V; Siriwardhana C; Souza SA; Rodriguez-Benitez RJ; Turner EH; Kallianpur K; Bolzenius J; Chow D; Matos M; Shiramizu B; Clements DM; Premeaux TA; Ndhlovu LC; Paul R	AIDS	2023	37	13	1987-1995	10.1097/QAD.0000000000003650	OBJECTIVES: Chemokine receptor CCR5 is the principal co-receptor for entry of
518	39641194	Climate change and extreme weather events and linkages with HIV outcomes: recent	Logie CH; MacNeil A	Curr Opin Infect Dis	2025	38	1	26-36	10.1097/QCO.0000000000001081	PURPOSE OF REVIEW: Discuss the recent evidence on climate change and related
519	35339207	Management of anorexia nervosa in pregnancy: a systematic and state-of-the-art	Galbally M; Himmerich H; Senaratne S; Fitzgerald P; Frost J; Woods N; Dickinson JE	Lancet Psychiatry	2022	9	5	402-412	10.1016/S2215-0366(22)00031-1	Anorexia nervosa is a potentially severe, chronic, and relapsing mental disorder
520	38608008	Plasma galectin-9 relates to cognitive performance and inflammation among	Moar P; Linn K; Premeaux TA; Bowler S; Sardarni UK; Gopalan BP; Shwe EE; San T; Han H; Clements D; Hlaing CS; Kyu EH; Thair C; Mar YY; Nway N; Mannarino J; Bolzenius J; Mar S; Aye AMM; Tandon R; Paul R; Ndhlovu LC	AIDS	2024	38	10	1460-1467	10.1097/QAD.0000000000003907	OBJECTIVE: Adolescents with perinatally acquired HIV (AWH) are at an increased
521	35647864	People Living With HIV in St. Petersburg, Russia: Gender and Exposure Group	Amirkhanian YA; Kelly JA; DiFranceisco WJ; Tarima SS; McAuliffe TL; Kuznetsova AV	AIDS Educ Prev	2022	34	3	226-244	10.1521/aeap.2022.34.3.226	This study examined psychosocial and health needs of persons living with HIV
522	37956242	A Systematic Review of Peer Support Interventions for Adolescents Living with HIV	Ahmed CV; Doyle R; Gallagher D; Imoohi O; Ofoegbu U; Wright R; Yore MA; Brooks MJ; Flores DD; Lowenthal ED; Rice BM; Buttenheim AM	AIDS Patient Care STDS	2023	37	11	535-559	10.1089/apc.2023.0094	Despite widespread availability of life-saving antiretroviral therapy (ART) in
523	36374813	Electrochemotherapy in Translational Medicine: From Veterinary Experience to	Spugnini EP; Menditti D; De Luca A; Baldi A	Crit Rev Eukaryot Gene Expr	2022	33	1	79-90	10.1615/CritRevEukaryotGeneExpr.2022043966	Electrochemotherapy (ECT) is a tumor treatment that, through the application of
524	34928188	Which Variant of Anxiety Is Associated with Smartphone Expertise in Community	Mohlman J; Tsang W; Magee SA; Dalokay L; Basch C	Clin Gerontol	2022	45	2	403-413	10.1080/07317115.2021.2013382	OBJECTIVES: Older adults vary greatly in their mastery of state-of-the-art
525	38011176	Deep learning for the prediction of clinical outcomes in internet-delivered CBT	Prasad N; Chien I; Regan T; Enrique A; Palacios J; Keegan D; Munir U; Tanno R; Richardson H; Nori A; Richards D; Doherty G; Belgrave D; Thieme A	PLoS One	2023	18	11	e0272685	10.1371/journal.pone.0272685	In treating depression and anxiety, just over half of all clients respond.
526	37154183	Energy Expenditure, Body Composition, and Skeletal Muscle Oxidative Capacity in	Joosten IBT; Fuchs CJ; Beelen M; Plasqui G; van Loon LJC; Faber CG	J Neuromuscul Dis	2023	10	4	701-712	10.3233/JND-230036	BACKGROUND: Myotonic dystrophy type 1 (DM1) patients are at risk for metabolic
527	35608885	HIV Care Disengagement and Antiretroviral Treatment Discontinuation in Mexico: A	Aguilera-Mijares S; Martínez-Dávalos A; Vermandere H; Bautista-Arredondo S	J Assoc Nurses AIDS Care	2022	33	4	468-477	10.1097/JNC.0000000000000332	In 2018, 24% of Mexican men living with HIV were disengaged from HIV care, which
528	38286975	The Association Between HIV-Related Stigma and the Uptake of HIV Testing and ART	Mahlalela NB; Manne-Goehler J; Ohene-Kwofie D; B Adams L; Montana L; Kahn K; Rohr JK; Bärnighausen T; Gómez-Olivé FX	AIDS Behav	2024	28	3	1104-1121	10.1007/s10461-023-04222-w	HIV testing and antiretroviral therapy (ART) remain critical for curbing the
529	37643295	Client preferences for HIV Care Coordination Program features in New York City:	Conte M; Zimba R; Fong C; Carmona J; Gambone G; Robertson M; Kozlowski S; Abdelqader F; Nash D; Irvine M	J Int AIDS Soc	2023	26	8	e26162	10.1002/jia2.26162	INTRODUCTION: The PROMISE study, launched in 2018, evaluates the implementation
530	39400625	A Pilot Study Exploring the Feasibility of Virtual Written Exposure Therapy with	Neal-Barnett A; Stadulis RE; Ayoade EE; McGhee-Dinvaut A	J Racial Ethn Health Disparities	2024				10.1007/s40615-024-02203-w	In the USA, Black pregnant women are at the highest risk for maternal morbidity.
531	39681956	Stigma and discrimination faced by adolescents living with HIV and experiencing	Faidas M; Stockton MA; Mphonda SM; Sansbury G; Hedrick H; Devadas J; Phanga T; Ruegsegger L; Kramer J; Mortensen H; Kulisewa K; Pence BW; Bhushan NL; Gaynes BN	BMC Glob Public Health	2024	2	1	39	10.1186/s44263-024-00072-3	BACKGROUND: In Malawi, approximately 25% of adolescents living with HIV (ALWH)
532	38944816	'The tablets make a certain noise': uncovering barriers and enablers related to	Sharer M; Haruzivishe C; Ndaimani A; Duffy M	HIV Res Clin Pract	2024	25	1	2371174	10.1080/25787489.2024.2371174	BACKGROUND: Zimbabwe antenatal HIV prevalence rate is 16.1%. HIV-positive
533	37178825	Follow-up outcomes of Mindfulness-Based Cognitive Therapy (MBCT) for patients	Cladder-Micus MB; Vrijsen JN; Fest A; Spijker J; Donders ART; Becker ES; Speckens AEM	J Affect Disord	2023	335		410-417	10.1016/j.jad.2023.05.023	BACKGROUND: Mindfulness-based cognitive therapy (MBCT) is an evidence-based
534	39492669	Current Challenges, Solutions, and Novel Directions in Research and Clinical	Baim-Lance A; Cooley S; Yoo-Jeong M; Ances B; Duque G; Ellis RJ; Flexner C; Pence BW; Plankey M; Mullins JD; Sun J; Thames AD; Margolick JB; Moore DJ; Erlandson KM	J Gerontol A Biol Sci Med Sci	2024	80	1		10.1093/gerona/glae259	Integrating antiretroviral therapy into HIV care dramatically extended the
535	38709437	Tinnitus in Children.	Hoare DJ; Smith H; Kennedy V; Fackrell K	J Assoc Res Otolaryngol	2024	25	3	239-247	10.1007/s10162-024-00944-3	This perspective reviews the current state of the art and literature on tinnitus
536	38662470	Prevalence of Diagnosed and Undiagnosed Depression Among US Adults with Human	Beer L; Koenig LJ; Tie Y; Yuan X; Fagan J; Buchacz K; Hughes K; Weiser J	AIDS Patient Care STDS	2024	38	5	206-220	10.1089/apc.2024.0031	People with human immunodeficiency virus (PWH) are disproportionately affected by
537	35189937	Internet-based psychotherapy in children with obsessive-compulsive disorder	Conzelmann A; Hollmann K; Haigis A; Lautenbacher H; Bizu V; App R; Nickola M; Wewetzer G; Wewetzer C; Ivarsson T; Skokauskas N; Wolters LH; Skarphedinsson G; Weidle B; de Haan E; Torp NC; Compton SN; Calvo R; Lera-Miguel S; Alt A; Hohnecker CS; Allgaier K; Renner TJ	Trials	2022	23	1	164	10.1186/s13063-022-06062-w	BACKGROUND: Obsessive-compulsive disorder (OCD) in children can lead to a huge
538	38990894	Barriers and facilitators for adherence to antiretroviral therapy, and strategies	Acharya S; Parthasarathy MR; Karanjkar V; Katkar S; Setia MS	PLoS One	2024	19	7	e0305390	10.1371/journal.pone.0305390	BACKGROUND: Even though quantitative studies have described barriers to
539	35286312	Biopsychosocial approach to understanding determinants of depression among men	Mohamad Fisal ZA; Minhat HS; Mohd Zulkefli NA; Ahmad N	PLoS One	2022	17	3	e0264636	10.1371/journal.pone.0264636	INTRODUCTION: Men who have sex with men (MSM) living with HIV are more likely to
540	38102660	Intimate partner violence and its associations among HIV-infected MSM with new	Yu Y; Cai H; Chen X; Xiao F; Qin K; Li J	BMC Public Health	2023	23	1	2517	10.1186/s12889-023-17451-4	BACKGROUND: Intimate Partner Violence (IPV) is prevalent among HIV-infected men
541	38332518	Healthcare provisions associated with multiple HIV-related outcomes among	Toska E; Zhou S; Laurenzi CA; Saal W; Rudgard W; Wittesaele C; Langwenya N; Jochim J; Banougnin BH; Gulaid L; Armstrong A; Sherman G; Edun O; Sherr L; Cluver L	J Int AIDS Soc	2024	27	2	e26212	10.1002/jia2.26212	INTRODUCTION: Adolescent girls and young women (AGYW) living with HIV experience
542	34807321	Effects of Two Alcohol Reduction Interventions on Depression and Anxiety Symptoms	Nguyen MX; Reyes HL; Pence BW; Muessig KE; Hutton HE; Latkin CA; Dowdy D; Chander G; Lancaster KE; Frangakis C; Sripaipan T; Tran HV; Go VF	AIDS Behav	2022	26	6	1829-1840	10.1007/s10461-021-03532-1	Little is known about the potential mental health impacts of cognitive behavioral
543	37089453	The effect of group support psychotherapy on adherence to anti-retroviral therapy	Nakimuli-Mpungu E; Wamala K; Nalugya JS; Nakanyike C; Iya J; Bakeera Kitaka S; Diana Namuli J; Akimana B; Nachega JB; Mills EJ; Seggane M	Front Health Serv	2023	3		1011898	10.3389/frhs.2023.1011898	BACKGROUND: Several studies have demonstrated an association between
544	40163185	Putting the Critical Voice Aside-Religion, Politics, and Therapy As Described by	Doron E; Tobis S; Tuval-Mashiach R; Domaradzki J	J Relig Health	2025				10.1007/s10943-025-02298-3	Israel's Ultra-Orthodox Jews (Haredi) are a culturally distinct and tightly-knit
545	39240298	Longitudinal Modeling of Bacterial Sexually Transmitted Infections Among Sexual	Rozenberg FD; Preciado E; Silver M; Hirshfield S	AIDS Behav	2024	28	12	3984-3993	10.1007/s10461-024-04480-2	Bacterial sexually transmitted infections (BSTIs) are largely preventable, yet
546	40579696	Adverse childhood experiences and disengagement from HIV care: a case-cohort	Tucker S; Winters S; Katabaro E; Mlowe M; Bradshaw P; Ahern J; Colford J; Packel L; Hillis S; Sabasaba A; Njau P; McCoy SI	AIDS Res Ther	2025	22	1	65	10.1186/s12981-025-00760-6	Adverse childhood experiences (ACEs) can have lasting, detrimental effects
547	40386828	Analysis of emotional fluctuations in infertile women during ART treatment: the	Zhou X; Liang S; Ji D; Liang C; Cao Y	J Psychosom Obstet Gynaecol	2025	46	1	2500929	10.1080/0167482X.2025.2500929	BACKGROUND: Infertility affects many reproductive-aged couples, with assisted
548	38422450	Effectiveness of an intervention to improve ART adherence among men who have sex	Andrade-Romo Z; La Hera-Fuentes G; Ochoa-Sánchez LE; Chavira-Razo L; Aramburo-Muro T; Castro-León L; Amaya-Tapia G; Andrade-Pérez JS; Bautista-Arredondo S	AIDS Care	2024	36	6	816-831	10.1080/09540121.2023.2299322	We conducted a parallel-group randomized controlled trial in three HIV clinics in
549	40200679	Relevance of Positive Dyadic Coping for Couples Undergoing Assisted Reproduction	Santamaría-Gutiez R; Martínez-Corredor S; González-Sala F; Lacomba-Trejo L	J Marital Fam Ther	2025	51	2	e70016	10.1111/jmft.70016	The present study investigates the impact of positive dyadic coping strategies on
550	40255985	Aging and HIV: Recent Findings in Contributing Factors.	Prakoeswa FRS; Maharani F; Bestari RS; Aisyah R; Ichsan B; Nursanto D; Listiansyah R; Tuanaya MRN	AIDS Res Treat	2025	2025		8814760	10.1155/arat/8814760	Background: Aging among people living with HIV (PLWH) presents multifaceted
551	35912311	Decision Tree Algorithm for Visual Art Design in a Psychotherapy System for	Wang H; Ji X; Zhang D	Occup Ther Int	2022	2022		1255200	10.1155/2022/1255200	With the development of society, psychological health becomes a basic standard
552	35099766	Association Between Hippocampal Subfields and Clinical Symptoms of First-Episode	Lang X; Wang D; Chen D; Xiu M; Zhou H; Wang L; Cao B; Zhang X	Neurotherapeutics	2022	19	1	399-407	10.1007/s13311-021-01174-8	Small hippocampal size may be implicated in the pathogenesis and psychopathology
553	37545986	Effectiveness of motion graphic-based narrative therapy with a	Shabani SM; Darabi F; Azimi A; Shabani M	J Educ Health Promot	2023	12		189	10.4103/jehp.jehp_837_22	BACKGROUND: Fluoride varnish therapy (FVT) is a dental caries preventive service
554	40681940	Experience of Personal Recovery from Mental Disorders Among West African	Piot MA; Stabler S; Köenig M; Nougarède C; Larchanché S; Cadwallader JS; Ayouch-Boda A; Lefin-Ringuenet C; Lacombe K; Surgers L	Cult Med Psychiatry	2025	49	3	523-543	10.1007/s11013-025-09923-6	Exposure to multiple vulnerability factors increase the likelihood of refugees
555	40010810	Design and methods of the research unit 5187 PREACT (towards precision	Langhammer T; Unterfeld C; Blankenburg F; Erk S; Fehm L; Haynes JD; Heinzel S; Hilbert K; Jacobi F; Kathmann N; Knaevelsrud C; Renneberg B; Ritter K; Stenzel N; Walter H; Lueken U	BMJ Open	2025	15	2	e094110	10.1136/bmjopen-2024-094110	INTRODUCTION: Cognitive-behavioural therapy (CBT) works-but not equally well for
556	37508493	"Mens Sana in Cute Sana"-A State of the Art of Mutual Etiopathogenetic Influence	Papa V; Li Pomi F; Borgia F; Genovese S; Pioggia G; Gangemi S	Cells	2023	12	14		10.3390/cells12141828	The negative socioeconomic impact of mental health disorders and skin diseases
557	37802624	iVY: protocol for a randomised clinical trial to test the effect of a	Saberi P; Stoner MCD; McCuistian CL; Balaban C; Ming K; Wagner D; Chakraborty B; Smith L; Sukhija-Cohen A; Neilands TB; Gruber VA; Johnson MO	BMJ Open	2023	13	10	e077676	10.1136/bmjopen-2023-077676	INTRODUCTION: Young adults with HIV (YWH) experience worse clinical outcomes than
558	40582365	Oral antiretroviral adherence interventions in the era of U=U.	Keene CM; Sabin LL; Jennings L; Schreuder C; Källström-Ståhlgren CO; Katz IT; Singh Y; Orrell C; Rivet Amico K	Lancet HIV	2025	12	8	e587-e595	10.1016/S2352-3018(25)00096-7	Antiretroviral therapy (ART) is a keystone of the public health response to HIV,
559	38836392	[Alcohol addiction and old age : state of the art].	Robatel J; Masdea F; Kuntz A; Gothuey I	Rev Med Suisse	2024	20	877	1107-1110	10.53738/REVMED.2024.20.877.1107	The age of retirement until old age are driving on same important changes for
560	36962527	Stigma, coping strategies, and their impact on treatment and health outcomes	Tran NK; Vu BN; Susa J; DeSilva M	PLOS Glob Public Health	2022	2	9	e0000669	10.1371/journal.pgph.0000669	BACKGROUND: Stigma affects persons living with HIV in myriad ways, including
561	37350724	Defense mechanisms in affective disorders - the state of the art.	Mrozowicz-Wrońska M	Psychiatr Pol	2023	57	1	197-206	10.12740/PP/145919	Defense mechanisms are unconscious, automatic processes that allow us to cope
562	35283181	Can neuroimaging-based biomarkers predict response to cognitive remediation in	Biagianti B; Bigoni D; Maggioni E; Brambilla P	J Affect Disord	2022	305		196-205	10.1016/j.jad.2022.03.006	BACKGROUND: Cognitive Remediation (CR) is designed to halt the pathological
563	38921064	Associations between Stigma, Depression, and Adherence to Antiretroviral Therapy	Alckmin-Carvalho F; Pereira H; Oliveira A; Nichiata L	Eur J Investig Health Psychol Educ	2024	14	6	1489-1500	10.3390/ejihpe14060098	Adherence to antiretroviral therapy (ART) is a complex and multi-determined
564	37559539	Machine Learning and Pharmacogenomics at the Time of Precision Psychiatry.	Del Casale A; Sarli G; Bargagna P; Polidori L; Alcibiade A; Zoppi T; Borro M; Gentile G; Zocchi C; Ferracuti S; Preissner R; Simmaco M; Pompili M	Curr Neuropharmacol	2023	21	12	2395-2408	10.2174/1570159X21666230808170123	Traditional medicine and biomedical sciences are reaching a turning point because
565	39066605	Examining the Longitudinal Effects of Insomnia on Depression and Medication	Esquivel-Mendoza JA; Satyanarayana S; Safren S; Rogers BG	Behav Sleep Med	2024	22	6	873-882	10.1080/15402002.2024.2379340	OBJECTIVE: The management of HIV has shifted from a focus solely on the disease
566	40155324	Impact of multi-level factors and partner characteristics on antiretroviral	Neuenschwander P; Norcini Pala A; Altice FL; Remien RH; Mergenova G; Rozental E; Gulyayev V; Davis A	Int J STD AIDS	2025	36	7	568-576	10.1177/09564624251329626	BackgroundAdherence to antiretroviral therapy (ART) remains a challenge for many
567	39012925	"I want to be healthy and move on": A qualitative study of barriers and	Aurpibul L; Tangmunkongvorakul A; Detsakunathiwatchara C; Srita A; Masurin S; Meeart P; Chueakong W	PLoS One	2024	19	7	e0305918	10.1371/journal.pone.0305918	We know that HIV treatment outcome depends on antiretroviral treatment (ART)
568	37032935	Depression and brain fog as long-COVID mental health consequences: Difficult,	Taube M	Front Psychiatry	2023	14		1153512	10.3389/fpsyt.2023.1153512	SARS-CoV-2 (COVID-19) infection can result in long-term health consequences i.e.,
569	35687423	Prevalence and determinants of non-communicable diseases including depression	Mutagonda RF; Siril H; Kaaya S; Amborose T; Haruna T; Mhalu A; Urassa D; Mtisi E; Moshiro C; Tarimo E; Mahiti GR; Minja A; Somba M; August F; Mugusi F	Trop Med Int Health	2022	27	8	742-751	10.1111/tmi.13790	OBJECTIVE: People living with HIV/AIDS (PLHA) are experiencing growing
570	38865429	How are early-career dementia researchers considered and supported on a national	Karamacoska D; Heins P; Branco RM; Wallcook S; Truong A; Leung I; Sawan M; Page ZA; Borelli WV; Arroyo-Miranda ML; Demnitz N; Folarin R; Guo T; Shaaban CE; Smith A; Bartels SL	Alzheimers Dement	2024	20	7	4727-4736	10.1002/alz.13906	INTRODUCTION: Despite representing an essential workforce, it is unclear how
571	40397957	Integrated Behavioral and Biological Surveillance Among People Living With HIV	Kumar P; Aridoss S; Mathiyazhakan M; Dhanusu S; Das C; Rajan S; Kumar A; Biswas S; Arumugam E	JMIR Res Protoc	2025	14		e58252	10.2196/58252	BACKGROUND: The estimated number of people living with HIV (PLHIV) in India in
572	40047561	A Novel Method for Assessing Poor Quality of Life Among People With HIV.	Dasgupta S; Tie Y; Buchacz K; Koenig LJ; Lu JF; Beer L	J Acquir Immune Defic Syndr	2025	99	2	99-106	10.1097/QAI.0000000000003644	BACKGROUND: The US National HIV/AIDS Strategy prioritizes improving quality of
573	34293990	Feasibility of implementing a same-day electronic screening tool for clinical	Suri S; Yoong D; Short D; Tan DH; Naccarato M; Crane HM; Musten A; Fredericksen RJ; Lober WB; Gough K	Int J STD AIDS	2022	33	3	247-256	10.1177/09564624211032796	BACKGROUND: An optimal adherence to antiretroviral therapy (ART) is fundamental
574	35837681	The prescriber's guide to classic MAO inhibitors (phenelzine, tranylcypromine,	Van den Eynde V; Abdelmoemin WR; Abraham MM; Amsterdam JD; Anderson IM; Andrade C; Baker GB; Beekman ATF; Berk M; Birkenhäger TK; Blackwell BB; Blier P; Blom MBJ; Bodkin AJ; Cattaneo CI; Dantz B; Davidson J; Dunlop BW; Estévez RF; Feinberg SS; Finberg JPM; Fochtmann LJ; Gotlib D; Holt A; Insel TR; Larsen JK; Mago R; Menkes DB; Meyer JM; Nutt DJ; Parker G; Rego MD; Richelson E; Ruhé HG; Sáiz-Ruiz …	CNS Spectr	2023	28	4	427-440	10.1017/S1092852922000906	This article is a clinical guide which discusses the "state-of-the-art" usage of
575	38985446	Randomized Controlled Trial of 60 minutes for Health With Rapid Antiretroviral	Martin TCS; Smith LR; Anderson C; Little SJ	J Acquir Immune Defic Syndr	2024	96	5	486-493	10.1097/QAI.0000000000003460	BACKGROUND: Many persons with HIV remain out of care (PWH-OOC). We evaluated
576	38289649	Depression is associated with poor self-reported adherence to antiretroviral	Paredes JL; Arenas-Pinto A; McAlpine C; Matthews R; Milinkovic A; Suonpera E	AIDS Care	2024	36	10	1392-1399	10.1080/09540121.2024.2303969	Contemporary evidence is needed to assess whether the prevalence of depression
577	40808976	Inside out: TNFa-RII and sexualized drug use in acute HIV predicts persistent	Chavez JV; Bolzenius J; Chan P; Cho K; Mannarino J; Sacdalan C; Farhadian S; Trautmann L; Ndhlovu LC; Tipsuk S; Crowell TA; Krebs SJ; Slike B; Suttichom D; Colby DJ; Phanuphak N; Kroon E; Vasan S; Sriplienchan S; Spudich S; Paul R; Carrico AW	Brain Behav Immun Health	2025	48		101079	10.1016/j.bbih.2025.101079	OBJECTIVE: Although pathophysiologic alterations during acute HIV infection (AHI)
578	36728652	Effect of HIV stigma on depressive symptoms, treatment adherence, and viral	Mugo C; Kohler P; Kumar M; Badia J; Kibugi J; Wamalwa DC; Kapogiannis B; Agot K; John-Stewart GC	AIDS	2023	37	5	813-821	10.1097/QAD.0000000000003473	OBJECTIVE: We estimated the effects of HIV stigma on mental health and treatment
579	39284338	Cognitive performance, neuropsychiatric symptoms, and cerebrospinal fluid viral	Nightingale S; Dreyer AJ; Thomas KGF; van Zyl G; Decloedt E; Naude PJW; Orrell C; Sinxadi P; Winston A; Khoo S; Joska JA	Lancet HIV	2024	11	10	e680-e689	10.1016/S2352-3018(24)00209-1	BACKGROUND: Both efavirenz and dolutegravir have been associated with
580	36612559	Contextual Factors Influencing Self-Management of Adolescents and Youth Living	Nagenda MC; Crowley T	Int J Environ Res Public Health	2022	20	1		10.3390/ijerph20010238	Background: HIV treatment outcomes of adolescents and youth living with HIV
581	38383057	Framingham risk score based vascular outcomes in acute versus chronic HIV cohorts	Holroyd KB; Han WM; Apornpong T; Trautmann L; Gatechompol S; Hiransuthikul A; Ubolyam S; Sacdalan C; Sriplienchan S; Kanaprach R; Kerr S; Avihingsanon A; Spudich S; Chan P	HIV Med	2024	25	6	725-736	10.1111/hiv.13621	INTRODUCTION: Immune dysregulation persists in people with HIV (PWH) on
582	38032918	Barriers and facilitators for interventions to improve ART adherence in	Buh A; Deonandan R; Gomes J; Krentel A; Oladimeji O; Yaya S	PLoS One	2023	18	11	e0295046	10.1371/journal.pone.0295046	BACKGROUND: The HIV/AIDS pandemic remains a significant public health issue, with
583	37119825	The HIV care continuum for sexually active transgender women in three	Cloete A; Mabaso M; Savva H; van der Merwe LL; Naidoo D; Petersen Z; Kose Z; Mthembu J; Moyo S; Skinner D; Jooste S; Fellows IE; Shiraishi RW; Mwandingi SL; Simbayi LC	Lancet HIV	2023	10	6	e375-e384	10.1016/S2352-3018(23)00059-0	BACKGROUND: Despite high HIV prevalence in transgender women in sub-Saharan
584	40613350	Retention outcomes during same-day antiretroviral therapy initiation in health	Basiima J; Ssempijja V; Ndyanabo A; Bua GM; Bbaale D; Chang LW; Serwadda D; Kagaayi J; Fitzmaurice AG; Grabowski K; Nalugoda F; Kigozi G; Gray R; Wawer M; Nakigozi G; Reynolds SJ	HIV Med	2025	26	9	1367-1374	10.1111/hiv.70064	INTRODUCTION: The antiretroviral therapy (ART) initiation policy in Uganda
585	35107660	A Systematic Review of Risk Factors for Suicide Among Persons Living with HIV	Smith A; Breazeale S; Goulet JL; Vlahov D; Justice AC; Womack JA	AIDS Behav	2022	26	8	2559-2573	10.1007/s10461-022-03591-y	Persons living with HIV (PWH) are at elevated risk for suicide. We conducted a
586	39779664	CCR5-ligand decorated rilpivirine lipid-based nanoparticles for sustained	Patel M; Panja S; Zaman LA; Yeapuri P; Bhattarai S; Gorantla S; Chang L; Heredia A; Walczak P; Hanson B; Cohen SM; Kevadiya BD; Gendelman HE	Nat Commun	2025	16	1	513	10.1038/s41467-024-55544-9	Antiretroviral therapy (ART) improves the quality of life for those living with
587	36462584	iTat transgenic mice exhibit hyper-locomotion in the behavioral pattern monitor	Ayoub S; Kenton JA; Milienne-Petiot M; Deben DS; Achim C; Geyer MA; Perry W; Grant IE; Young JW; Minassian A	Pharmacol Biochem Behav	2023	222		173499	10.1016/j.pbb.2022.173499	Although antiretroviral therapy (ART) has increased the quality of life and
588	38092685	Psychosocial Functioning of Parents of Youth Receiving Intensive	Christofferson J; Scheurich JA; Black WR; Hoffart CM; Wallace DP	J Pediatr Psychol	2024	49	5	309-317	10.1093/jpepsy/jsad092	OBJECTIVE: Parents of youth with chronic pain report psychosocial difficulties,
589	39820622	A qualitative study to understand the facilitators of and barriers to retention	Kyomugisha-Nuwagaba C; King R; Baryamutuma R; Muhumuza S; Kisakye LN; Bazeyo W; Akello E	PLoS One	2025	20	1	e0314885	10.1371/journal.pone.0314885	INTRODUCTION: Effective prevention of mother to child transmission (PMTCT)
590	35249262	Reflections on a specialist HIV menopause service: Experiences of managing	Chirwa M; Taghinejadi N; Macaulay G; Mandalia S; Bellone C; Panay N; Brum R; Nwokolo N	HIV Med	2022	23	4	426-433	10.1111/hiv.13256	OBJECTIVES: We describe here characteristics and clinical outcomes of women
591	35782038	An Argument in Favor of Deep Brain Stimulation for Uncommon Movement Disorders:	Mendonça M; Cotovio G; Barbosa R; Grunho M; Oliveira-Maia AJ	Front Hum Neurosci	2022	16		921523	10.3389/fnhum.2022.921523	Deep brain stimulation (DBS) is part of state-of-the-art treatment for medically
592	36098301	The Journeying through Dementia psychosocial intervention versus usual care	Mountain GA; Cooper CL; Wright J; Walters SJ; Lee E; Craig C; Berry K; Sprange K; Young T; Moniz-Cook E; Dening T; Loban A; Turton E; Beresford-Dent J; Thomas BD; Thompson BJ; Young EL	Lancet Healthy Longev	2022	3	4	e276-e285	10.1016/S2666-7568(22)00059-9	BACKGROUND: There is an urgent clinical need for evidence-based psychosocial
593	40561463	Exploring Stakeholders' Perceptions of Using Digital Health Technologies to	Sykorova K; Mathew A; Pavel N; Gazerani P; Saidi T; Bakke Johnsen M; Lystad JU; Bull H; Fløystad Kvammen M; He HG; Jacoby J; Pikkarainen M	J Med Internet Res	2025	27		e69089	10.2196/69089	BACKGROUND: Adolescent idiopathic scoliosis (AIS) affects 2%-3% of adolescents,
594	35254174	Racial disparities in the association between resilience and ART adherence among	Brown MJ; Wu M; Zeng C; Harrison S; Haider MR; Li X	AIDS Care	2022	34	12	1555-1564	10.1080/09540121.2022.2049194	Research examining the mediating role of depressive symptoms in the association
595	40485941	Prevalence of depression and associated factors among HIV/AIDS Patients on HAART	Asefa A; Hirpesa B; Asaye Z; Shifera N; Sheferaw WE; Mesafint G	Front Psychiatry	2025	16		1550488	10.3389/fpsyt.2025.1550488	BACKGROUND: Depression and HIV/AIDS are common mental health problems in people
596	39904267	HIV-associated neurocognitive disorders (HAND): Optimal diagnosis, antiviral	Adhikary K; Banerjee A; Sarkar R; Banerjee R; Chowdhury SR; Ganguly K; Karak P	J Neurol Sci	2025	470		123410	10.1016/j.jns.2025.123410	In the context of HIV infection, HIV-associated neurocognitive disorders (HAND)
597	40173035	Optimal filtering strategies for task-specific functional PET imaging.	Reed MB; Ponce de León M; Klug S; Milz C; Silberbauer LR; Falb P; Godbersen GM; Jamadar S; Chen Z; Nics L; Hacker M; Lanzenberger R; Hahn A	J Cereb Blood Flow Metab	2025	45	9	1760-1773	10.1177/0271678X251325668	Functional Positron Emission Tomography (fPET) is an effective tool for studying
598	36028928	Psychological distress and adherence to anti-retroviral therapy or pre-exposure	Jimenez V; Thornton N; Tilchin C; Ghanem KG; Ruhs S; Hamill MM; Rompalo A; Jennings JM	Int J STD AIDS	2022	33	11	1005-1012	10.1177/09564624221123466	BACKGROUND: Urban Black gay, and bisexual men (MSM) bear a disproportionate
599	38529667	Assessment and treatment of compulsive sexual behavior disorder: a sexual	Briken P; Bőthe B; Carvalho J; Coleman E; Giraldi A; Kraus SW; Lew-Starowicz M; Pfaus JG	Sex Med Rev	2024	12	3	355-370	10.1093/sxmrev/qeae014	INTRODUCTION: The addition of compulsive sexual behavior disorder (CSBD) into the
600	40907501	Postpartum anxiety: a state-of-the-art review.	Feldman N; Hibara A; Ye J; Macaranas A; Larkin P; Hendrix E; Aydinian T; Mittal L; Wiegartz P; Silbersweig D; Liu CH	Lancet Psychiatry	2025				10.1016/S2215-0366(25)00197-X	Although there has been increasing interest in the study of postpartum anxiety in
601	39910908	Notch3 deletion regulates HIV-1 gene expression and systemic inflammation to	Thornton M; Sommer N; McGonigle M; Kumar Ram A; Yerrathota S; Ehirim H; Chaturvedi A; Dinh Phan J; Chakraborty A; Chakravarthi VP; Gunewardena S; Tyagi M; Talreja J; Wang T; Singhal P; Tran PV; Fields TA; Ray PE; Dhillon NK; Sharma M	Dis Model Mech	2025	18	2		10.1242/dmm.052056	Anti-retroviral therapy (ART) has decreased human immunodeficiency virus
602	38418240	'ARVs are a constant reminder of lost freedom, whereas for others, they are	Gumede-Moyo S; Sharma S; Gwanzura C; Nyirenda R; Mkandawire P; Chatora K; Hasen N	BMJ Open	2024	14	2	e063138	10.1136/bmjopen-2022-063138	OBJECTIVE: The aim of the research was to understand what drives and motivates
603	39725000	Effectiveness of sequential bilateral repetitive transcranial stimulation versus	Wada M; Nakajima S; Taniguchi K; Honda S; Mimura Y; Takemura R; Thorpe KE; Tsugawa S; Tarumi R; Moriyama S; Arai N; Kitahata R; Uchida H; Koike S; Daskalakis ZJ; Mimura M; Blumberger DM; Noda Y	Brain Stimul	2025	18	1	25-33	10.1016/j.brs.2024.12.1474	BACKGROUND: Bilateral repetitive transcranial magnetic stimulation (BL-rTMS) over
604	40305398	Psychosocial aspects of infertility and the impact of assisted reproductive	Ribeiro Neto B; Barreiro M; Tomé A; Vale-Fernandes E	JBRA Assist Reprod	2025	29	2	378-393	10.5935/1518-0557.20250002	This review examines the impact of Assisted Reproductive Technology (ART) on
605	38976581	Association between maternal HIV status and postpartum depressive symptoms in	Mmasa KN; Liu Y; Jao J; Malee K; Legbedze J; Sun S; Kgole S; Masasa G; Mmalane M; Makhema J; Mafa N; Abrams EJ; Powis KM; Bonner LB	AIDS Care	2024			1-6	10.1080/09540121.2024.2373398	Few studies have evaluated postpartum depression (PPD) in women living with HIV
606	39073518	Assessing the Effectiveness of Multilevel Intervention Sequences on "Tension"	Ha T; Shi H; Pham BN; Dsouza A; Shrestha R; Kuchipudi SV; Luu HN; Le NT; Schensul SL	Int J Behav Med	2024				10.1007/s12529-024-10310-5	BACKGROUND: Tension (often times called "Tenshun" in Hindi) is a cultural
607	36508217	Effect of a Multisectoral Agricultural Intervention on HIV Health Outcomes Among	Cohen CR; Weke E; Frongillo EA; Sheira LA; Burger R; Mocello AR; Wekesa P; Fisher M; Scow K; Thirumurthy H; Dworkin SL; Shade SB; Butler LM; Bukusi EA; Weiser SD	JAMA Netw Open	2022	5	12	e2246158	10.1001/jamanetworkopen.2022.46158	IMPORTANCE: Food insecurity and HIV health outcomes are linked through
608	38752558	An agricultural livelihood intervention is associated with reduced HIV stigma	Weiser SD; Sheira LA; Weke E; Zakaras JM; Wekesa P; Frongillo EA; Burger RL; Mocello AR; Thirumurthy H; Dworkin SL; Tsai AC; Kahn JG; Butler LM; Bukusi EA; Cohen CR	AIDS	2024	38	10	1553-1559	10.1097/QAD.0000000000003928	OBJECTIVE: HIV stigma undermines antiretroviral treatment (ART) adherence and
609	40897927	Prevalence of Depression, Suicidality, Alcohol Use Disorder and Associated	Conteh NK; Mahomed O	AIDS Behav	2025				10.1007/s10461-025-04855-z	The increased risk associated with HIV infection and suicidality, depression, and
610	40174360	Improving treatments for mental disorders using computational models.	Ryan O; Haslbeck JMB; Robinaugh DJ	Behav Res Ther	2025	189		104706	10.1016/j.brat.2025.104706	Progress in the treatment of psychopathology has slowed and much remains unknown
611	37303931	Deep brain stimulation for autism spectrum disorder.	Marini S; D'Agostino L; Ciamarra C; Gentile A	World J Psychiatry	2023	13	5	174-181	10.5498/wjp.v13.i5.174	Deep brain stimulation (DBS) is a medical treatment that aims to obtain
612	40145410	Pendulums in medical practice.	Kant ME	Med Leg J	2025	93	3	124-129	10.1177/00258172241304558	Medicine is taught as a science, but in reality, as with other areas that undergo
613	35395204	Automated virtual reality therapy to treat agoraphobic avoidance and distress in	Freeman D; Lambe S; Kabir T; Petit A; Rosebrock L; Yu LM; Dudley R; Chapman K; Morrison A; O'Regan E; Aynsworth C; Jones J; Murphy E; Powling R; Galal U; Grabey J; Rovira A; Martin J; Hollis C; Clark DM; Waite F	Lancet Psychiatry	2022	9	5	375-388	10.1016/S2215-0366(22)00060-8	BACKGROUND: Automated delivery of psychological therapy using immersive
614	39503883	The Psychophysiological Relaxation Effects of Essential Oil Combined with	Chung YH; Chen SJ; Lee CL; Chang YS	Appl Psychophysiol Biofeedback	2025	50	1	123-134	10.1007/s10484-024-09676-9	Although the COVID-19 pandemic affected all types of people, older adults were
615	38242033	Barriers and facilitators to viral load suppression among people living with HIV	Izudi J; Cattamanchi A; Castelnuovo B; King R	Soc Sci Med	2024	343		116595	10.1016/j.socscimed.2024.116595	We explored the barriers and facilitators to viral load (VL) suppression after
616	37889363	Antiretroviral Treatment Gaps and Adherence Among People with HIV in the U.S.	Li P; Prajapati G; Geng Z; Ladage VP; Arduino JM; Watson DL; Gross R; Doshi JA	AIDS Behav	2024	28	3	1002-1014	10.1007/s10461-023-04208-8	Approximately one-quarter of people with HIV (PWH) in the U.S. receive coverage
617	35491349	Virtual Reality-Based Mindfulness for Chronic Pain Management: A Scoping Review.	O'Connor S; Mayne A; Hood B	Pain Manag Nurs	2022	23	3	359-369	10.1016/j.pmn.2022.03.013	OBJECTIVES: To identify and synthesize the scientific literature on virtual
618	35475319	Two years after lockdown: reviewing the effects of COVID-19 on health services	van Staden Q; Laurenzi CA; Toska E	J Int AIDS Soc	2022	25	4	e25904	10.1002/jia2.25904	INTRODUCTION: South Africa's progress towards the 95-95-95 goals has been
619	40887468	Arterial stiffness and vascular aging: mechanisms, prevention, and therapy.	Herzog MJ; Müller P; Lechner K; Stiebler M; Arndt P; Kunz M; Ahrens D; Schmeißer A; Schreiber S; Braun-Dullaeus RC	Signal Transduct Target Ther	2025	10	1	282	10.1038/s41392-025-02346-0	Cardiovascular diseases are the leading cause of morbidity and mortality
620	40234083	Psychotherapies for adults with complex presentations of PTSD: a clinical	Schaug JP; Møller L; Reinholt N; Illum DB; Græbe FL; Mikkelsen LB; Austin SF; Paulsen NN; Porsing AMT; Juul S; Hovmand OR; Jørgensen MS; Arendt ITP; Quistgaard M; Kristensen MT; Døssing SCB; Rosenbaum B; Rosenberg NG; Arnfred SM; Storebø OJ	BMJ Ment Health	2025	28	1		10.1136/bmjment-2024-301158	OBJECTIVE: To develop a clinician-guided, research-based guideline for adult
621	35777151	Effectiveness of personal recovery facilitators in adults with schizophrenia and	Isaacs AN; Brooks H; Lawn S; Mohammadi L; Vicary E; Sutton K	Schizophr Res	2022	246		132-147	10.1016/j.schres.2022.06.018	This review aimed to examine the evidence base for the use of personal recovery
622	40496610	Molecular and clinical insights into HIV-associated and HIV-negative aggressive	Liu L; Wang T; Luo J; Huang J; Huang K; Chen K; Wang C; Cheng Z	Front Oncol	2025	15		1603801	10.3389/fonc.2025.1603801	BACKGROUND: HIV-associated lymphomas (HALs) exhibit aggressive features and
623	40273326	[ART adherence and its association with depression, anxiety and stress].	Guzmán-Mendoza CG; Jiménez-González MDC; Delgado-Cuellar OM; Ascencio-Montiel IJ	Rev Med Inst Mex Seguro Soc	2025	63	2	e6553	10.5281/zenodo.14616894	BACKGROUND: Stress, anxiety, and depression are associated with low adherence to
624	35332518	Use of antiretroviral therapy in nursing home residents with HIV.	Zhang T; Shireman TI; Meyers DJ; Zullo A; Lee Y; Wilson IB	J Am Geriatr Soc	2022	70	6	1800-1806	10.1111/jgs.17763	BACKGROUND: Antiretroviral therapies (ARTs) are essential HIV care. As people
625	35989717	Psychological Characteristics and Health Behavior for Juvenile Delinquency	Song F; Li R; Wang W; Zhang S	Occup Ther Int	2022	2022		3684691	10.1155/2022/3684691	The related literature is studied to explore the psychological characteristics of
626	39746674	CROI 2024: The Challenges of Sustained Viral Suppression, Advanced HIV Disease,	Gunaratne SH; Taylor BS; Zucker J; Wilkin TJ; Tieu HV	Top Antivir Med	2024	32	4	542-567		Data on the HIV care cascade demonstrated challenges in achieving Ending the HIV
627	35687498	Immunological, Cognitive, and Psychiatric Outcomes After Initiating Efavirenz-	Chan P; Yoon B; Colby D; Kroon E; Sacdalan C; Sriplienchan S; Pinyakorn S; Ananworanich J; Valcour V; Vasan S; Hsu D; Phanuphak N; Paul R; Spudich S	Clin Infect Dis	2023	76	3	e718-e726	10.1093/cid/ciac466	BACKGROUND: Efavirenz (EFV)- and dolutegravir (DTG)-based antiretroviral therapy
628	39614760	Perspectives on weight change and antiretroviral therapy from people living with	Kaufman JE; Wu Y; Manalel JA; Fusaris E; Correa A; Ernst J; Brennan-Ing M	J Health Psychol	2025	30	10	2647-2660	10.1177/13591053241300994	Some people living with HIV experience weight gain or loss after initiating or
629	37184927	Machine Learning Model to Predict Assignment of Therapy Homework in Behavioral	Peretz G; Taylor CB; Ruzek JI; Jefroykin S; Sadeh-Sharvit S	JMIR Form Res	2023	7		e45156	10.2196/45156	BACKGROUND: Therapeutic homework is a core element of cognitive and behavioral
630	37729176	Impact of COVID-19 pandemic on Tuberculosis and HIV services in Ghana: An	Osei E; Amu H; Kye-Duodu G; Kwabla MP; Danso E; Binka FN; Kim SY	PLoS One	2023	18	9	e0291808	10.1371/journal.pone.0291808	INTRODUCTION: The Coronavirus disease 2019 (COVID-19) burden, coupled with
631	40768303	Are we Only Doing Good? Long-term Psychosocial Effects of Fertility Preservation	Lehmann V; van Poecke N; Waterman L; Lok CAR; Beerendonk CCM; Smets EMA	Cancer J	2025	31	4		10.1097/PPO.0000000000000774	PURPOSE/BACKGROUND: Patients diagnosed with cancer at reproductive age can be
632	39453523	Impact of HIV-Related Stigma on Antiretroviral Therapy Adherence, Engagement and	Perger T; Davtyan M; Foster C; Evangeli M; Berman C; Kacanek D; Puga AM; Sekidde S; Bhopal S	AIDS Behav	2025	29	2	497-516	10.1007/s10461-024-04534-5	HIV-related stigma is associated with negative effects on mental health and lower
633	38703112	Main Partner Relationships and the HIV Care Cascade: Examining the Predictive	Starks TJ; Sauermilch D; Doyle KM; Kalichman S; Cain D	Ann Behav Med	2024	58	6	422-431	10.1093/abm/kaae019	BACKGROUND: The past 15 years have seen increasing attention to relationship
634	38957503	Depression: an individual-level early warning indicator of virologic failure in	Edwards JA; Brijkumar J; Dudgeon M; Robichaux C; Johnson B; Rautman L; Powers RA; Sun YV; Pillay S; Ordonez C; Castillo-Mancilla J; Tanser FC; Asghar Z; Mee P; Moodley P; Sunpath H; Kuritzkes DR; Marconi VC; Moosa MS	Public Health Action	2024	14	2	76-81	10.5588/pha.24.0017	OBJECTIVE: To identify individual-level early warning indicators of virologic
635	38214438	Perspectives of people with HIV and HIV clinicians on characteristics of	Galindo Puerto MJ; Puig J; Pérez-Molina JA; Fuster-Ruiz de Apodaca MJ	HIV Med	2024	25	5	565-576	10.1111/hiv.13609	OBJECTIVES: We aimed to assess HIV symptoms from the perspective of both patients
636	40110112	Cohort Profile Update: Reflecting back and looking ahead: Updating the	Budu MO; Kooij KW; Heath K; McLinden T; Cardinal C; Emerson SD; Sereda P; Trigg J; Li J; Ding E; Hull MW; Salters K; Lima VD; Barrios R; Montaner JSG; Hogg RS	Int J Popul Data Sci	2025	10	1	2496	10.23889/ijpds.v10i1.2496	INTRODUCTION: The Comparative Outcomes and Service Utilization Trends (COAST)
637	39490514	The pediatric psychopharmacology of autism spectrum disorder: A systematic review	Persico AM; Asta L; Chehbani F; Mirabelli S; Parlatini V; Cortese S; Arango C; Vitiello B	Prog Neuropsychopharmacol Biol Psychiatry	2025	136		111176	10.1016/j.pnpbp.2024.111176	Part I of this systematic review summarized the state-of-the-art of pediatric
638	37308930	Prevalence and associated factors of alexithymia among people living with	Liu H; Yang Y; Tian Y; Gao S; Ma Y; Wang Y; Xin L; Luo N; Wang X; Meng N; Zhuge R; Wang Q; Wu Q; Liu B	BMC Psychiatry	2023	23	1	421	10.1186/s12888-023-04932-4	BACKGROUND: Alexithymia is common and causes serious harm to people living with
639	37984182	Identifying longitudinal patterns of HIV treatment (dis)engagement and	Rosen JG; Nakyanjo N; Ddaaki WG; Zhao T; Van Vo A; Nakubulwa R; Ssekyewa C; Isabirye D; Katono RL; Nabakka P; Ssemwanga RJ; Kigozi G; Odiya S; Nakigozi G; Nalugoda F; Kigozi G; Kagaayi J; Grabowski MK; Kennedy CE	Soc Sci Med	2023	339		116386	10.1016/j.socscimed.2023.116386	BACKGROUND: There is limited study of persons deemed "harder to reach" by HIV
640	37585371	The use of the brief symptom inventory among youth living with HIV: a scoping	Richmond N; Steinbaum A; Tarantino N; Bhaskar N; Whiteley L; Berg JJVD	AIDS Rev	2023	25	2	88-95	10.24875/AIDSRev.22000016	The brief symptom inventory (BSI), a 53-item measure that assesses psychological
641	35473487	"When you have an immune disease like HIV and there is a pandemic, you still have	Joseph OL; Hall A; Devlin SA; Kerman J; Schmitt J; McNulty MC; Ridgway JP	AIDS Care	2022	34	11	1405-1412	10.1080/09540121.2022.2067314	COVID-19 has disrupted routine medical care and increased psychosocial and
642	39269593	Preferences for Hypertension Care in Malawi: A Discrete Choice Experiment Among	Hoffman R; Phiri K; Kalande P; Whitehead H; Moses A; Rockers PC; Tseng CH; Talama G; Banda JC; van Oosterhout JJ; Phiri S; Moucheraud C	AIDS Behav	2025	29	1	246-256	10.1007/s10461-024-04492-y	Hypertension is the most common non-communicable disease diagnosed among people
643	40963454	Treatment Strategies for Pediatric Trichotillomania: State-of-the-Art Review on	Sharifi S; Estill M; Tordjman L; Millan SH; Ouyang JX	Pediatr Dermatol	2025				10.1111/pde.70014	Trichotillomania (TTM) is a condition characterized by recurrent hair pulling,
644	37919685	The expression of ultimate life goals in co-creative art processes with	Weeseman Y; Scherer-Rath M; Christophe N; Dörr H; Helmich E; Sprangers MAG; van Poecke N; van Laarhoven HWM	BMC Palliat Care	2023	22	1	169	10.1186/s12904-023-01294-2	BACKGROUND: Co-creation, characterized by artists and patients creating a joint
645	37453495	Long-acting combination of cabotegravir plus rilpivirine: A picture of potential	Cervo A; Russo A; Di Carlo D; De Vito A; Fabeni L; D'Anna S; Duca L; Colpani A; Fois M; Zauli B; Mancarella G; Carraro A; Bezenchek A; Cozzi-Lepri A; Santoro MM	J Glob Antimicrob Resist	2023	34		141-144	10.1016/j.jgar.2023.07.006	OBJECTIVES: We aimed to evaluate the prevalence and characteristics of people
646	35370862	How to Teach/Learn Praecox Feeling? Through Phenomenology to Medical Education.	Gozé T	Front Psychiatry	2022	13		819305	10.3389/fpsyt.2022.819305	BACKGROUND: The Praecox Feeling (PF) refers to a classical psychopathological
647	39225182	Risk factors, prevention and treatment of weight gain associated with the use of	Solmi M; Miola A; Capone F; Pallottino S; Højlund M; Firth J; Siskind D; Holt RIG; Corbeil O; Cortese S; Dragioti E; Du Rietz E; Nielsen RE; Nordentoft M; Fusar-Poli P; Hartman CA; Høye A; Koyanagi A; Larsson H; Lehto K; Lindgren P; Manchia M; Skonieczna-Żydecka K; Stubbs B; Vancampfort D; Vieta E; Taipale H; Correll CU	Expert Opin Drug Saf	2024	23	10	1249-1269	10.1080/14740338.2024.2396396	INTRODUCTION: People with severe mental illness have poor cardiometabolic health.
648	40410733	Phenotypes of successful living among adolescents with HIV in Rwanda: a latent	Kayiranga D; Gishoma D; Rwibasira G; Remera E; Mukamana D; Relf MV; Pan W	BMC Public Health	2025	25	1	1909	10.1186/s12889-025-23138-9	BACKGROUND: HIV remains a major public health concern globally, and 85% of
649	35064852	Periods of Homelessness Linked to Higher VACS Index Among HIV-Positive People Who	Reddon H; Socias ME; Justice A; Cui Z; Nosova E; Barrios R; Fairbairn N; Marshall BDL; Milloy MJ	AIDS Behav	2022	26	6	1739-1749	10.1007/s10461-021-03524-1	We sought to evaluate the impact of homelessness on HIV disease progression among
650	40480281	Frailty, Latent Health Profiles, and Antiretroviral Therapy: Predicting Success	Olivieri-Mui BL; McCarthy EP; Shi SM; Wilson IB; Jang J; Oh G; Ratnayake A; Park CM; Kim DH	J Am Med Dir Assoc	2025	26	8	105714	10.1016/j.jamda.2025.105714	OBJECTIVES: People with HIV (PWH) likely need short-term skilled nursing facility
651	38545808	Exploring resonance theory and uncontrollability during co-creative art making: A	Weeseman Y; Scherer-Rath M; Christophe N; Dörr H; Helmich E; Sprangers MAG; van Poecke N; van Laarhoven HWM	Cancer Med	2024	13	7	e7044	10.1002/cam4.7044	PURPOSE: Co-creation, characterised by artists and patients creating a joint work
652	37901429	(1)H-MRS neurometabolite profiles and motor development in school-aged children	Williams SR; Robertson FC; Wedderburn CJ; Ringshaw JE; Bradford L; Nyakonda CN; Hoffman N; Joshi SH; Zar HJ; Stein DJ; Donald KA	Front Neurosci	2023	17		1251575	10.3389/fnins.2023.1251575	OBJECTIVE: Alterations in regional neurometabolite levels as well as impaired
653	35698153	Social support, perceived stigma, and depression among PLHIV on second-line	Wedajo S; Degu G; Deribew A; Ambaw F	Int J Ment Health Syst	2022	16	1	27	10.1186/s13033-022-00536-9	BACKGROUND: Depression has a multitude of clinical and public health consequences
654	37386514	Influence of depression and interpersonal support on adherence to antiretroviral	Nutor JJ; Gyamerah AO; Alhassan RK; Duah HO; Thompson RGA; Wilson N; Harris O; Gutierrez J; Hoffmann TJ; Getahun M; Santos GM	AIDS Res Ther	2023	20	1	42	10.1186/s12981-023-00538-8	BACKGROUND: Poor adherence and under-utilization of antiretroviral therapy (ART)
655	39154066	The magnitude of neurocognitive disorders and associated factors among people	Manaye M; Melese E; Wassie GT	Sci Rep	2024	14	1	19058	10.1038/s41598-024-68909-3	Neurocognitive disorders are mental health conditions that are caused by medical
656	37766251	Immunogenicity and Efficacy of Vaccination in People Living with Human	Tortellini E; Fosso Ngangue YC; Dominelli F; Guardiani M; Falvino C; Mengoni F; Carraro A; Marocco R; Pasculli P; Mastroianni CM; Ciardi MR; Lichtner M; Zingaropoli MA	Viruses	2023	15	9		10.3390/v15091844	People living with HIV (PLWH) remain at high risk of mortality and morbidity from
657	38483943	Statistical segmentation model for accurate electrode positioning in Parkinson's	Varga I; Bakstein E; Gilmore G; May J; Novak D	PLoS One	2024	19	3	e0298320	10.1371/journal.pone.0298320	BACKGROUND: Deep Brain Stimulation (DBS), applying chronic electrical stimulation
658	35980902	Factors associated with HIV viral suppression among adolescents in Kabale	Gordon TP; Talbert M; Mugisha MK; Herbert AE	PLoS One	2022	17	8	e0270855	10.1371/journal.pone.0270855	BACKGROUND: The goal of antiretroviral therapy is to achieve sustained human
659	39928072	Individual and Contextual Determinants of ART Adherence Among a Sample of Young	Luc CM; Herrera K; Upton S; Jones J; Woody M; Burns P; Liu L; Jimenez A; Dworkin MS	AIDS Behav	2025	29	6	1821-1830	10.1007/s10461-025-04650-w	The Information-Motivation-Behavioral Skills (IMB) model of antiretroviral
660	37534229	Depression and Associated Factors among People Living with Human Immunodeficiency	Hankebo M; Fikru C; Lemma L; Aregago G	Depress Res Treat	2023	2023		7665247	10.1155/2023/7665247	BACKGROUND: Among those infected with the human immunodeficiency virus,
661	36160722	Process evaluation of an intervention to improve HIV treatment outcomes among	Seguin M; Dringus S; Chiomvu S; Apollo T; Sibanda E; Simms V; Bernays S; Chikodzore R; Redzo N; Mlilo P; Ndlovu L; Nzombe P; Ncube B; Kranzer K; Abbas Ferrand R; Chikwari CD	Public Health Action	2022	12	3	108-114	10.5588/pha.22.0009	SETTING: Children and adolescents with HIV encounter challenges in initiation and
662	37698709	Perspectives on prostate cancer: advances and pending challenges for a	Diaz KA; Amaya SL; García-Perdomo HA	Int Urol Nephrol	2024	56	1	1-7	10.1007/s11255-023-03753-4	Prostate cancer is one of the tumors with the highest incidence and mortality
663	34996402	The prevalence of sexual compulsivity and its correlates among adults living with	Shumye S; Kassaw C; Melaku G	BMC Psychiatry	2022	22	1	24	10.1186/s12888-022-03688-7	INTRODUCTION: Sexual compulsivity is a concealed psychiatric disease marked by
664	40025571	Coping strategies for depression among HIV-positive women in Gondar town health	Zeleke TA; Alemu K; Ayele TA; Denu ZA; Mwanri L; Azale T	Int J Ment Health Syst	2025	19	1	7	10.1186/s13033-025-00665-x	BACKGROUND: Most women living with HIV in low- and middle-income countries remain
665	35672853	A randomized comparison of health-related quality of life outcomes of	Ochanda PN; Lamorde M; Kintu K; Wang D; Chen T; Malaba T; Myer L; Waitt C; Reynolds H; Khoo S	AIDS Res Ther	2022	19	1	24	10.1186/s12981-022-00446-3	INTRODUCTION: Evidence on health-related quality of life (HRQoL) outcomes is
666	38059505	Effect of dolutegravir-based drug combinations on the level of medication	Ezenwosu IL; Onu JU; Chukwuma UV; Onwuka-Kalu C; Omotola OF; Ezenwosu OU; Chukwuka CJ	Int J Adolesc Med Health	2023	35	6	457-465	10.1515/ijamh-2023-0082	OBJECTIVES: The use of antiretroviral drugs among HIV-infected adolescents has
667	37329471	Depression and HIV Care-seeking Behaviors in a Population-based Sample in North	Darbes LA; El Ayadi AM; Gilvydis JM; Morris J; Raphela E; Naidoo E; Grignon JS; Barnhart S; Lippman SA	AIDS Behav	2023	27	12	3852-3862	10.1007/s10461-023-04102-3	Depression is associated with key HIV-related prevention and treatment behaviors
668	38319320	[Management of treatment resistance-Treatment-resistant schizophrenia].	Wagner E; Borgwardt S; Hasan A	Nervenarzt	2024	95	5	423-431	10.1007/s00115-024-01608-6	Despite a very high prevalence and substantial impairments among affected
669	40298967	[Attention deficit/hyperactivity disorder and cardiometabolic diseases:	Kittel-Schneider S	Nervenarzt	2025	96	3	309-317	10.1007/s00115-025-01828-4	There is a close connection throughout the lifespan between attention
670	37337820	Provider perspectives on antiretroviral therapy adherence among psychiatric	Qambayot MA; Naidoo S	Afr J AIDS Res	2023	22	2	123-130	10.2989/16085906.2023.2213211	Background: Optimal adherence to antiretroviral therapy (ART) is crucial for the
671	40928615	What are the key targets to improve quality of life among MSM living with HIV on	Jiao K; Wang H; Ma J; Lin Y; Fan W; Wang C; Liao M; Kang D; Tang W; Ma W	Qual Life Res	2025				10.1007/s11136-025-04065-z	PURPOSE: The study aimed to assess the interconnection of quality of life (QoL)
672	41044777	Scaling-up an mHealth system to deliver financial incentives to improve adherence	Katabaro E; Joseph B; Mwenda N; Bhattarai P; Msasa J; Mnyippembe A; Maila H; Hassan K; Kunesh J; Sabasaba A; Winters S; Njau P; Hémono R; McCoy SI; Packel L	Implement Sci Commun	2025	6	1	100	10.1186/s43058-025-00766-1	BACKGROUND: Financial incentives are increasingly used to achieve UNAIDS'
673	38648523	An exploratory study of community violence and HIV care engagement among Black	Voisin DR; Takahashi L; Walsh JL; DiFranceisco W; Johnson A; Dakin A; Bouacha N; Brown K; Quinn KG	AIDS Care	2024	36	8	1111-1118	10.1080/09540121.2024.2331221	This study examined the relationship between exposure to community violence and
674	40683533	Cost-effectiveness of pramipexole in addition to mood stabilisers for patients	Berger M; Helter T; Azim L; Chadwick T; Courtney P; Fouweather T; Geddes J; Hindmarch P; Morriss R; Stokes PRA; Watson S; Weetman C; Young AH; McAllister-Williams RH; Simon J	J Affect Disord	2025	391		119937	10.1016/j.jad.2025.119937	BACKGROUND: People with bipolar disorders (BD) frequently experience depressive
675	41121216	The efficacy of psychological interventions for infertile women: a systematic	Jackson PL; Saunders P; Mizzi S; Hallam KT	BMC Womens Health	2025	25	1	506	10.1186/s12905-025-04054-x	OBJECTIVE: Infertility is a globally prevalent condition often accompanied by
676	40267025	Developing a multivariable prediction model to support personalized selection	Driessen E; Efthimiou O; Wienicke FJ; Breunese J; Cuijpers P; Debray TPA; Fisher DJ; Fokkema M; Furukawa TA; Hollon SD; Mehta AHP; Riley RD; Schmidt MR; Twisk JWR; Cohen ZD	PLoS One	2025	20	4	e0322124	10.1371/journal.pone.0322124	BACKGROUND: Various treatments are recommended as first-line options in practice
677	36335976	Fee for home delivery and monitoring of antiretroviral therapy for HIV infection	Barnabas RV; Szpiro AA; Ntinga X; Mugambi ML; van Rooyen H; Bruce A; Joseph P; Ngubane T; Krows ML; Schaafsma TT; Zhao T; Tanser F; Baeten JM; Celum C; van Heerden A	Lancet HIV	2022	9	12	e848-e856	10.1016/S2352-3018(22)00254-5	BACKGROUND: Home delivery and monitoring of antiretroviral therapy (ART) is
678	38688158	The future of psychological treatments: The Marburg Declaration.	Rief W; Asmundson GJG; Bryant RA; Clark DM; Ehlers A; Holmes EA; McNally RJ; Neufeld CB; Wilhelm S; Jaroszewski AC; Berg M; Haberkamp A; Hofmann SG	Clin Psychol Rev	2024	110		102417	10.1016/j.cpr.2024.102417	Although psychological treatments are broadly recognized as evidence-based
679	40371769	Bipolar II disorder: a state-of-the-art review.	Berk M; Corrales A; Trisno R; Dodd S; Yatham LN; Vieta E; McIntyre RS; Suppes T; Agustini B	World Psychiatry	2025	24	2	175-189	10.1002/wps.21300	Bipolar II disorder (BD-II) is currently identified by both the DSM-5 and ICD-11
680	37909174	Neurodevelopment of children who are HIV-exposed and uninfected in Kenya.	Bulterys MA; Njuguna I; King'e M; Chebet D; Moraa H; Gomez L; Onyango A; Malavi K; Nzia G; Chege M; Neary J; Wagner AD; Lawley KA; Wamalwa D; Benki-Nugent S; John-Stewart G	J Int AIDS Soc	2023	26 Suppl 4	Suppl 4	e26149	10.1002/jia2.26149	INTRODUCTION: Predictors of neurodevelopment among children who are HIV-exposed
681	36671799	Autologous Human Mesenchymal Stem Cell-Based Therapy in Infertility: New	Mohamed Rasheed ZB; Nordin F; Wan Kamarul Zaman WS; Tan YF; Abd Aziz NH	Biology (Basel)	2023	12	1		10.3390/biology12010108	Infertility could be associated with a few factors including problems with
682	35099405	Aerobic Exercise in HIV-Associated Neurocognitive Disorders: Protocol for a	Nweke M; Mshunqane N; Govender N; Akinpelu A; Ogunniyi A	JMIR Res Protoc	2022	11	1	e29230	10.2196/29230	BACKGROUND: Since the introduction of antiretroviral therapy (ART), the incidence
683	38597707	[Effects of family dignity intervention on male infertility patients and their	Xue W; Li ZH; Wang LY; DU NN; Li D; Yu ZW	Zhonghua Nan Ke Xue	2023	29	3	249-254		OBJECTIVE: To investigate the effects of family dignity intervention (FDI) on
684	37596008	The assessment of dysphagia after stroke: state of the art and future directions.	Labeit B; Michou E; Hamdy S; Trapl-Grundschober M; Suntrup-Krueger S; Muhle P; Bath PM; Dziewas R	Lancet Neurol	2023	22	9	858-870	10.1016/S1474-4422(23)00153-9	Dysphagia is a major complication following an acute stroke that affects the
685	35766814	Cell-derived extracellular vesicles for CRISPR/Cas9 delivery: engineering	Liang Y; Iqbal Z; Wang J; Xu L; Xu X; Ouyang K; Zhang H; Lu J; Duan L; Xia J	Biomater Sci	2022	10	15	4095-4106	10.1039/d2bm00480a	Genome editing technology has emerged as a potential therapeutic tool for
686	39945576	Risk factors for PrEP and ART medication adherence challenges in cis-gender South	Pienaar J; Tsope L; Mabena M; Komane P; Sibanyoni M; Ramashala B; Wahome E; Denousse C; Gakunu A; van der Elst EM; Giovenco D; Operario D; Sanders EJ	Int Health	2025	17	4	509-516	10.1093/inthealth/ihae090	BACKGROUND: Mental health challenges are common among men who have sex with men
687	35480135	Relation between ADHD and COVID-19: A Narrative Review to Guide Advancing	Davoody S; Goeschl S; Dolatshahi M; Davari-Ashtiani R; Saffarpour R; Sodeifian F; Brand S	Iran J Psychiatry	2022	17	1	110-117	10.18502/ijps.v17i1.8055	Objective: To cope with the COVID-19 pandemic, national health authorities
688	39012452	A Pilot Randomized Control Trial of the Striving Towards EmPowerment and	Dale SK; Wright IA; Madhu A; Reid R; Shahid NN; Wright M; Sanders J; Phillips A; Rodriguez A; Safren SA	AIDS Behav	2024	28	10	3483-3497	10.1007/s10461-024-04408-w	Black women living with HIV (BWLWH) face adversities associated with lower HIV
689	38494657	Reasons for disengagement from antiretroviral care in the era of "Treat All" in	Burke RM; Rickman HM; Pinto C; Ehrenkranz P; Choko A; Ford N	J Int AIDS Soc	2024	27	3	e26230	10.1002/jia2.26230	INTRODUCTION: Disengagement from antiretroviral therapy (ART) care is an
690	35870269	Sexual Dysfunctions Among People Living With HIV With Long-Term Treatment With	Scanavino MT; Mori E; Nisida VV; Avelino-Silva VI; Amaral MLSD; Messina B; Segurado AC	Sex Med	2022	10	5	100542	10.1016/j.esxm.2022.100542	INTRODUCTION: Sexuality plays an essential role in the psychosocial well-being of
691	40711680	Resistance Training Improves Cognitive Function and Depression Without Changing	de Souza DC; Marchini KB; Nunhes PM; Domingues WJR; Bertolini DA; Oliveira V; Mazzardo O; Avelar A	AIDS Behav	2025				10.1007/s10461-025-04824-6	The increased life expectancy provided by Antiretroviral Therapy(ART) has led to
692	38579664	Effectiveness of naturopathy for pregnancy in women with diminished ovarian	Maunder A; Arentz S; Armour M; Costello MF; Ee C	Reprod Biomed Online	2024	48	6	103844	10.1016/j.rbmo.2024.103844	RESEARCH QUESTION: Is conducting a randomized control trial (RCT) to assess the
693	34981318	Cognitive Phenotypes of HIV Defined Using a Novel Data-driven Approach.	Paul RH; Cho K; Belden A; Carrico AW; Martin E; Bolzenius J; Luckett P; Cooley SA; Mannarino J; Gilman JM; Miano M; Ances BM	J Neuroimmune Pharmacol	2022	17	3-4	515-525	10.1007/s11481-021-10045-0	The current study applied data-driven methods to identify and explain novel
694	36568895	A qualitative inquiry into the patient-related barriers to linkage and retention	Tarfa A; Pecanac K; Shiyanbola OO	Explor Res Clin Soc Pharm	2023	9		100207	10.1016/j.rcsop.2022.100207	BACKGROUND: People with the Human Immunodeficiency Virus (PWH) experience
695	34864949	The Effect of Antiretroviral Therapy for the Treatment of Human Immunodeficiency	Joseph NT; Satten GA; Williams RE; Haddad LB; Jamieson DJ; Sheth AN; Badell ML	Clin Infect Dis	2022	75	4	665-672	10.1093/cid/ciab994	BACKGROUND: Gestational weight gain above Institute of Medicine recommendations
696	39229307	Possible depression in new tuberculosis patients in the Free State province,	Kigozi-Male G; Heunis C; Engelbrecht M; Tweheyo R	S Afr J Infect Dis	2024	39	1	653	10.4102/sajid.v39i1.653	BACKGROUND: Despite compelling evidence of comorbidity between tuberculosis (TB)
697	40623943	Cost-effectiveness analysis of a community-based model for delivery of	Yam LYE; Chhoun P; Tian Z; Nagashima-Hayashi M; Zahari M; Tuot S; Samreth S; Ngauv B; Ouk V; Prem K; Yi S	J Int AIDS Soc	2025	28 Suppl 3	Suppl 3	e26476	10.1002/jia2.26476	INTRODUCTION: In Cambodia, of all people living with HIV, 89% knew their status,
698	38644518	Real-world use of long-acting cabotegravir and rilpivirine: 12-month results of	John M; Williams L; Nolan G; Bonnett M; Castley A; Nolan D	HIV Med	2024	25	8	935-945	10.1111/hiv.13647	OBJECTIVES: The inJectable Antiretroviral feasiBility Study (JABS) aimed to
699	38534198	Burden of disease and treatment patterns in patients with vitiligo: findings from	Eleftheriadou V; Delattre C; Chetty-Mhlanga S; Lee C; Girardat-Rotar L; Khan I; Mathew A; Thompson AR	Br J Dermatol	2024	191	2	216-224	10.1093/bjd/ljae133	BACKGROUND: UK studies examining vitiligo burden and vitiligo-related healthcare
700	37368938	Pathways From HIV-Related Stigma, Racial Discrimination, and Gender	Malama K; Logie CH; Sokolovic N; Skeritt L; O'Brien N; Cardinal C; Gagnier B; Loutfy M; Kaida A; de Pokomandy A	J Acquir Immune Defic Syndr	2023	94	2	116-123	10.1097/QAI.0000000000003241	BACKGROUND: HIV-related stigma, gender discrimination, and racial discrimination
701	34405378	Hormonal treatments for endometriosis: The endocrine background.	Vannuccini S; Clemenza S; Rossi M; Petraglia F	Rev Endocr Metab Disord	2022	23	3	333-355	10.1007/s11154-021-09666-w	Endometriosis is a benign uterine disorder characterized by menstrual pain and
702	36128886	Substance Use and Treatment Outcome among People Living With HIV [PLWHIV]	Ezema GC; Aniwada EC; Onwasigwe CN	West Afr J Med	2022	39	9	973-981		INTRODUCTION: Substance use is an increasing menace in Nigeria. It is common and
703	37104001	Efficacy of a Mobile Phone-Based Intervention on Health Behaviors and HIV/AIDS	Tran BX; Bui TM; Do AL; Boyer L; Auquier P; Nguyen LH; Nguyen AHT; Ngo TV; Latkin CA; Zhang MWB; Ho CSH; Ho RCM	J Med Internet Res	2023	25		e43432	10.2196/43432	BACKGROUND: Antiretroviral therapy (ART) is considered the most important
704	35149118	Current approaches to characterize micro- and macroscale circuit mechanisms of	Peng Y; Schöneberg N; Esposito MS; Geiger JRP; Sharott A; Tovote P	Exp Neurol	2022	351		114008	10.1016/j.expneurol.2022.114008	Accelerating technological progress in experimental neuroscience is increasing
705	40349037	Psychopharmacological interventions among people who use Assisted Reproductive	Dawid S; Paweł J; Dominika A; Zuzanna S	Reprod Biol Endocrinol	2025	23	1	65	10.1186/s12958-025-01400-4	BACKGROUND: One in six people experience infertility, often leading couples to
706	35761776	Intersection of alcohol use, HIV infection, and the HIV care continuum in Zambia:	Vinikoor MJ; Sikazwe I; Sharma A; Kanguya T; Chipungu J; Murray LK; Chander G; Cropsey K; Bosomprah S; Mulenga LB; Paul R; Kane J	AIDS Care	2023	35	10	1555-1562	10.1080/09540121.2022.2092589	Through a nationally-representative household survey, we measured the prevalence
707	39557130	Iron metabolism dysfunction in neuropsychiatric disorders: Implications for	Duarte-Silva E; Maes M; Alves Peixoto C	Behav Brain Res	2025	479		115343	10.1016/j.bbr.2024.115343	Iron is a trace metal that takes part in the maintenance of body homeostasis by,
708	39098325	Impact of financial incentives on viral suppression among adults initiating HIV	Njau PF; Katabaro E; Winters S; Sabasaba A; Hassan K; Joseph B; Maila H; Msasa J; Fahey CA; Packel L; Dow WH; Jewell NP; Ulenga N; Mwenda N; McCoy SI	Lancet HIV	2024	11	9	e586-e597	10.1016/S2352-3018(24)00149-8	BACKGROUND: Small incentives could improve engagement in HIV care. We evaluated
709	38536227	Patient Education and Decision Support for Long-Acting Injectable HIV	Irvine MK; Zimba R; Avoundjian T; Peterson M; Emmert C; Kulkarni SG; Philbin MM; Kelvin EA; Nash D	JMIR Res Protoc	2024	13		e56892	10.2196/56892	BACKGROUND: Long-acting injectable (LAI) HIV antiretroviral therapy (ART)
710	36512813	Psychedelic-Assisted Therapy and Psychedelic Science: A Review and Perspective on	Kelly DF; Heinzerling K; Sharma A; Gowrinathan S; Sergi K; Mallari RJ	Neurosurgery	2023	92	4	680-694	10.1227/neu.0000000000002275	After a decades-long pause, psychedelics are again being intensely investigated
711	36118081	The Treatment of Complementary and Alternative Medicine on Female Infertility	Lin J; Ma H; Li H; Han J; Guo T; Qin Z; Jia L; Zhang Y	Evid Based Complement Alternat Med	2022	2022		4624311	10.1155/2022/4624311	Recently, with the development of the social economy, the incidence of
712	37944438	Present and future of metabolic and metabolomics studies focused on classical	Madrid-Gambin F; Fabregat-Safont D; Gomez-Gomez A; Olesti E; Mason NL; Ramaekers JG; Pozo OJ	Biomed Pharmacother	2023	169		115775	10.1016/j.biopha.2023.115775	Psychedelics are classical hallucinogen drugs that induce a marked altered state
713	36601680	When the microbiome helps the brain-current evidence.	Drljača J; Milošević N; Milanović M; Abenavoli L; Milić N	CNS Neurosci Ther	2023	29 Suppl 1	Suppl 1	43-58	10.1111/cns.14076	The gut microbiota-brain axis has been recognized as a network of connections
714	40188047	Effects of M-DEPTH model of depression care on maternal depression, functioning,	Wagner GJ; Ghosh-Dastidar B; Gwokyalya V; Faherty LJ; Beyeza-Kashesya J; Nakku J; Nabitaka LK; Akena D; Nakigudde J; Ngo V; McBain R; Lukwata H; Kyohangirwe L; Mukasa B; Wanyenze RK	BMC Pregnancy Childbirth	2025	25	1	400	10.1186/s12884-025-07443-0	BACKGROUND: Perinatal depression is associated with poor outcomes related to HIV
715	37880186	"They test my blood to know how much blood is in my body": the untapped potential	Bernays S; Lariat J; Cowan F; Senzanje B; Willis N; Nenguke ZM	J Int AIDS Soc	2023	26	10	e26153	10.1002/jia2.26153	INTRODUCTION: Achieving sustained HIV viral suppression is a key strategy to
716	38055283	Clinical Outcomes of Magnetic Seizure Therapy vs Electroconvulsive Therapy for	Deng ZD; Luber B; McClintock SM; Weiner RD; Husain MM; Lisanby SH	JAMA Psychiatry	2024	81	3	240-249	10.1001/jamapsychiatry.2023.4599	IMPORTANCE: Electroconvulsive therapy (ECT) is highly effective and rapid in
717	38116304	Improved Mental Health, Social Connections and Sense of Self: A Mixed Methods	Laidlaw RJ; McGrath R; Adams C; Kumar S; Murray CM	J Multidiscip Healthc	2023	16		4111-4132	10.2147/JMDH.S438730	Older people can experience health and social challenges such as loneliness,
718	40675785	Saying the Final Goodbye: When Some Say Goodbye, We Say Hello.	Wiener L; Marcus J; Rasmussen C; Loscalzo M; Rosa WE; Roth A	Psychooncology	2025	34	7	e70178	10.1002/pon.70178	This paper is based on a symposium delivered at the 21(st) Annual American
719	35113030	Interactive Mobile Phone HIV Adherence Support for Men Who Have Sex With Men in	O'Connor C; Leyritana K; Doyle AM; Lewis JJ; Gill R; Salvaña EM	JMIR Form Res	2022	6	2	e30811	10.2196/30811	BACKGROUND: The HIV epidemic in the Philippines is one of the fastest growing
720	37642823	Gendered Racial Microaggressions, Self-silencing, Substance Use, and HIV Outcomes	Shahid NN; Dale SK	AIDS Behav	2024	28	4	1276-1290	10.1007/s10461-023-04157-2	To better understand factors that may contribute to HIV outcomes experienced by
721	36539756	ADHD Remote Technology study of cardiometabolic risk factors and medication	Denyer H; Ramos-Quiroga JA; Folarin A; Ramos C; Nemeth P; Bilbow A; Woodward E; Whitwell S; Müller-Sedgwick U; Larsson H; Dobson RJ; Kuntsi J	BMC Psychiatry	2022	22	1	813	10.1186/s12888-022-04429-6	BACKGROUND: Emerging evidence points at substantial comorbidity between adult
722	35331581	COVID-19 and the HIV continuum in people living with HIV enrolled in	Lesko CR; Keruly JC; Moore RD; Shen NM; Pytell JD; Lau B; Fojo AT; Mehta SH; Kipke M; Baum MK; Shoptaw S; Gorbach PM; Mustanski B; Javanbakht M; Siminski S; Chander G	Drug Alcohol Depend	2022	241		109355	10.1016/j.drugalcdep.2022.109355	BACKGROUND: The COVID-19 pandemic disrupted the normal delivery of HIV care,
723	39150034	Using augmented intelligence to improve long term outcomes.	Zahavi I; Ben Shitrit I; Einav S	Curr Opin Crit Care	2024	30	5	523-531	10.1097/MCC.0000000000001185	PURPOSE OF REVIEW: For augmented intelligence (AI) tools to realize their
724	39227478	Therapeutic drug monitoring in Parkinson's disease.	Müller T; Gerlach M; Hefner G; Hiemke C; Jost WH; Riederer P	J Neural Transm (Vienna)	2024	131	10	1247-1262	10.1007/s00702-024-02828-5	A patient-tailored therapy of the heterogeneous, neuropsychiatric disorder of
725	36525872	Yoga for COVID-19: An ancient practice for a new condition - A literature review.	Capela Santos D; Jaconiano S; Macedo S; Ribeiro F; Ponte S; Soares P; Boaventura P	Complement Ther Clin Pract	2023	50		101717	10.1016/j.ctcp.2022.101717	A substantial proportion of people with acute COVID-19 develop post-COVID-19
726	39578038	Booster-free anti-retroviral therapy for persons living with HIV and multidrug	Ballif M; Braun D; Calmy A; Bernasconi E; Cavassini M; Tissot F; Stoeckle M; Schmid P; Fux CA; Van der Valk M; Brinkman K; Mudrikova T; Bonnet F; Leleux O; Saúde M; Hirter D; Schwab N; Limacher A; Rintelen F; Kouyos R; Haerry D; Zambrano SC; Egloff M; Akre C; Peytremann-Bridevaux I; Rauch A; Wandeler G; Surial B	BMJ Open	2024	14	11	e094912	10.1136/bmjopen-2024-094912	INTRODUCTION: Anti-retroviral therapy (ART) simplification strategies are needed
727	36923936	Extracellular Vesicles in Mental Disorders: A State-of-art Review.	Kong L; Zhang D; Huang S; Lai J; Lu L; Zhang J; Hu S	Int J Biol Sci	2023	19	4	1094-1109	10.7150/ijbs.79666	Extracellular vesicles (EVs) are nanoscale particles with various physiological
728	40706094	Exploring sexual minority men's perspectives and benefits of long-acting	de Vos L; Manyuchi A; Nel D; Daniels J	AIDS Care	2025			1-5	10.1080/09540121.2025.2534535	In South Africa, sexual minority men (SMM) face high HIV rates and challenges
729	40018611	Social, economic and food insecurity among people living with HIV in Kenya during	Lyons C; Ching J; Tran DN; Kafu C; Wachira J; Koros H; Venkataramani M; Said J; Pastakia SD; Galárraga O; Genberg B	BMJ Public Health	2024	2	2	e000836	10.1136/bmjph-2023-000836	INTRODUCTION: During the COVID-19 response, Kenya experienced widespread regional
730	36728672	Factors associated with reduced function and quality of life among adult people	Rajasuriar R; Chong ML; Ross JL; Jiamsakul A; Avihingsanon A; Lee MP; Ditangco R; Choi JY; Gatechompol S; Chan I; Melgar MIE; Kim JH; Sohn AH; Law M	AIDS	2023	37	5	823-835	10.1097/QAD.0000000000003474	BACKGROUND: Depression and substance use (SU) disorders are prevalent among
731	35946068	Efficacy and moderators of cognitive therapy versus behavioural activation for	Driessen E; Cohen ZD; Lorenzo-Luaces L; Hollon SD; Richards DA; Dobson KS; Dimidjian S; Delgadillo J; Vázquez FL; McNamara K; Horan JJ; Gardner P; Oei TP; Mehta AHP; Twisk JWR; Cristea IA; Cuijpers P	BJPsych Open	2022	8	5	e154	10.1192/bjo.2022.560	BACKGROUND: Cognitive therapy and behavioural activation are both widely applied
732	39856638	The association between self-acceptance, emotion regulation, and treatment	Tan D; Zhong W; Ma L; Cheng J; Mao X; Zhang X; Tang J; Fan S; Cao B; Chen Y	BMC Public Health	2025	25	1	313	10.1186/s12889-025-21492-2	BACKGROUND: Achieving viral suppression through effective treatment adherence is
733	35541027	Substance use treatment using cultural arts and 12 steps: Curriculum training and	Lorenz HS; Stuebing MD; Nambeye C; Lungu G; Littlefield LM	Addict Behav Rep	2022	15		100424	10.1016/j.abrep.2022.100424	INTRODUCTION: Substance use in Zambia is stigmatized and treatment access is
734	37436685	Loneliness Among Black/African American Adults Living with HIV: Sociodemographic	Malika N; Bogart LM; Mutchler MG; Goggin K; Klein DJ; Lawrence SJ; Wagner GJ	J Racial Ethn Health Disparities	2024	11	4	2467-2474	10.1007/s40615-023-01712-4	Loneliness, an emerging public health problem, is higher among people living with
735	35928514	Exploration of a Mobile Technology Vulnerability Scale's association with	Saberi P; Eskaf S; Campbell CK; Neilands TB; Sauceda JA; Dubé K	Mhealth	2022	8		23	10.21037/mhealth-21-54	BACKGROUND: Young adults living with HIV (YLWH) have suboptimal adherence to
736	38726557	"I am adhering to HIV treatment so that I can live to support her": A qualitative	Schröder H; Mataboge P; McMahon SA; Gómez-Olivé FX; Schatz EJ; Bärnighausen T; De Neve JW	J Glob Health	2024	14		04083	10.7189/jogh.14.04083	BACKGROUND: Intergenerational family care, which was upended by the HIV epidemic
737	41090370	A community and clinical collaboration to optimize HIV treatment and care for	O'Reilly M; Wohl DA; Hall S; Canĩta EJP; Mugamu M	HIV Med	2025				10.1111/hiv.70110	INTRODUCTION: Australia has made strong progress toward the UNAIDS 95:95:95
738	34741690	Examining HIV Stigma, Depression, Stress, and Recent Stimulant Use in a Sample of	Meyers-Pantele SA; Lammert S; Rendina HJ; Shalhav O; Talan AJ; Smith LR; Pitpitan EV; Horvath KJ	AIDS Behav	2022	26	Suppl 1	138-148	10.1007/s10461-021-03517-0	Sexual minority men (SMM) with HIV are disproportionately impacted by stigma and
739	36459775	A process and impact evaluation of a peer-led HIV self-management program.	Feldman MB; Tran TT; Boucher LM; Abdelqader F; Raker AR; Hile SJ	Eval Program Plann	2023	96		102175	10.1016/j.evalprogplan.2022.102175	There is evidence that people with HIV (PWH) receive health-related benefits from
740	40058124	Music therapy in psychological and educational context: Enhancing emotional and	Guo Y	Acta Psychol (Amst)	2025	254		104820	10.1016/j.actpsy.2025.104820	In recent years, music therapy has gained popularity, sparking interest in
741	40390006	"I thought I was an open-minded person": Experiences of secular therapists	Doron E; Tobis S; Domaradzki J	BMC Psychol	2025	13	1	524	10.1186/s40359-025-02834-6	BACKGROUND: The Haredim, Israel's Ultra-Orthodox (UO) Jewish community, maintains
742	35986352	Prevalence of depression and associated factors among people living with HIV/AIDS	Desta F; Tasew A; Tekalegn Y; Zenbaba D; Sahiledengle B; Assefa T; Negash W; Tahir A; Regasa T; Mamo A; Teferu Z; Solomon D; Gezahegn H; Bekele K; Regassa Z; Atlaw D	BMC Psychiatry	2022	22	1	557	10.1186/s12888-022-04205-6	BACKGROUND: Depression is the most frequent mental health condition among human
743	38295268	Epidemiology of alcohol use and alcohol use disorders among people living with	Ayieko P; Kisanga E; Mshana G; Nkosi S; Hansen CH; Parry CDH; Weiss HA; Grosskurth H; Hayes RJ; Morojele NK; Kapiga S	AIDS Care	2024	36	5	652-660	10.1080/09540121.2023.2299324	Alcohol use disorders (AUD) among people living with HIV (PLHIV) are associated
744	36030468	A deep learning-based model predicts survival for patients with laryngeal	Liao F; Wang W; Wang J	Eur Arch Otorhinolaryngol	2023	280	2	789-795	10.1007/s00405-022-07627-w	OBJECTIVES: To assess the performance of DeepSurv, a deep learning-based model in
745	37327206	Near-universal same-day linkage to ART care among newly diagnosed adults living	Chihana R; Katumbi C; Dadabhai S; Kaumba A; Mughogho A; Singano V; Mwapasa V; Malisita K	PLOS Glob Public Health	2023	3	6	e0001436	10.1371/journal.pgph.0001436	Malawi HIV treatment guidelines recommend same-day antiretroviral therapy (ART)
746	40318600	Sleep disturbances in generalized anxiety Disorder: The central role of insomnia.	Xue Y; Wang WD; Liu YJ; Wang J; Walters AS	Sleep Med	2025	132		106545	10.1016/j.sleep.2025.106545	Generalized anxiety disorder (GAD) is a chronic and disabling mental health
747	36504092	Adipocyte differentiation of 3T3-L1 cells under tenofovir alafenamide, tenofovir	Perna A; Carleo MA; Mascolo S; Guida A; Contieri M; Sellitto C; Hay E; De Blasiis P; Lucariello A; Guerra G; Baldi A; De Luca A; Maggi P; Esposito V	AIDS	2023	37	4	561-570	10.1097/QAD.0000000000003455	OBJECTIVE: Integrase strand transfer inhibitors (INSTIs) are a class of
748	35652673	Predictors of adverse pregnancy outcomes among Kenyan women with HIV on	Jiang W; Ronen K; Osborn L; Drake AL; Unger JA; Matemo D; Enquobahrie DA; Kinuthia J; John-Stewart G	AIDS	2022	36	7	1007-1019	10.1097/QAD.0000000000003215	OBJECTIVE: The aim of this study was to understand predictors of adverse
749	40834405	Sexual and Psychosocial Risk Burdens Associated With Online Sex Seeking Among	Cheung DH; Waratworawan W; Clatts MC; Colby D; Le GM; Kongjareon Y; Do LAT; Guadamuz TE	J Med Internet Res	2025	27		e59072	10.2196/59072	BACKGROUND: The heightened HIV vulnerability associated with men who have sex
750	39146515	Non-binary patients in ART: new challenges and considerations.	Ljubić A; Stanojević M; Chervenak FA; Kurjak A	J Perinat Med	2024	52	8	804-810	10.1515/jpm-2024-0256	OBJECTIVES: To discuss the increasing visibility of non-binary individuals and
751	36706689	Multi-omics data integration methods and their applications in psychiatric	Sathyanarayanan A; Mueller TT; Ali Moni M; Schueler K; Baune BT; Lio P; Mehta D; Baune BT; Dierssen M; Ebert B; Fabbri C; Fusar-Poli P; Gennarelli M; Harmer C; Howes OD; Janzing JGE; Lio P; Maron E; Mehta D; Minelli A; Nonell L; Pisanu C; Potier MC; Rybakowski F; Serretti A; Squassina A; Stacey D; van Westrhenen R; Xicota L	Eur Neuropsychopharmacol	2023	69		26-46	10.1016/j.euroneuro.2023.01.001	To study mental illness and health, in the past researchers have often broken
752	36252240	Brief Report: Role of Gender-Affirming Hormonal Care in HIV Care Continuum	Chyten-Brennan J; Patel VV; Anastos K; Hanna DB	J Acquir Immune Defic Syndr	2022	91	3	255-260	10.1097/QAI.0000000000003056	BACKGROUND: Transgender women (transwomen) are frequently conflated with
753	38949728	Dynamics of peripheral T cell exhaustion and monocyte subpopulations in	Mitchell BI; Yazel Eiser IE; Kallianpur KJ; Gangcuangco LM; Chow DC; Ndhlovu LC; Paul R; Shikuma CM	J Neurovirol	2024	30	5-6	489-499	10.1007/s13365-024-01223-w	BACKGROUND: HIV-associated neurocognitive disorders (HAND) is hypothesized to be
754	39948546	Chemsex, sexualized drug use and emotional vulnerability among men who have sex	Capodieci S; Zaccarelli M; Stingone C; Giuliani E; Cafaro V; Gianserra L; Donà MG; Latini A; Giuliani M	BMC Public Health	2025	25	1	600	10.1186/s12889-025-21792-7	BACKGROUND: Chemsex, characterized by the intentional use of specific drugs to
755	36689195	High Psychosocial Burden Relates to Poorer Antiretroviral Treatment Adherence	Ham L; Montoya JL; Serrano V; Yeager S; Paltin D; Pasipanodya EC; Marquine MJ; Hoenigl M; Ramers CB; Kua J; Moore DJ	AIDS Patient Care STDS	2023	37	2	103-113	10.1089/apc.2022.0180	Black/African American communities continue to be disproportionately impacted by
756	36907945	Effects of M-DEPTH Model of Depression Care on Maternal HIV Viral Suppression and	Wagner GJ; Gwokyalya V; Faherty L; Akena D; Nakigudde J; Ngo V; McBain R; Ghosh-Dastidar B; Beyeza-Kashesya J; Nakku J; Kyohangirwe L; Nabitaka LK; Lukwata H; Mukasa B; Wanyenze RK	AIDS Behav	2023	27	9	2902-2914	10.1007/s10461-023-04014-2	Perinatal depression has been shown to impede adherence to antiretroviral therapy
757	35740807	Dance Movement Therapy with Children: Practical Aspects of Remote Group Work.	Shuper-Engelhard E; Vulcan M	Children (Basel)	2022	9	6		10.3390/children9060870	The global COVID-19 outbreak has forced psychotherapists to find creative ways to
758	34927489	Correlates of viral non-suppression among South African antiretroviral therapy	Kagee A; Saal W; Bantjes J; Sterley A	AIDS Care	2022	34	12	1540-1546	10.1080/09540121.2021.2016577	Antiretroviral therapy (ART) users at two public health facilities in South
759	39935519	Sexual behavior stigma among cisgender gay, bisexual, and other men who have sex	Wiginton JM; Murray SM; Anderson BJ; Sey K; Ma Y; Flynn CP; German D; Higgins E; Menza TW; Orellana ER; Sanz S; Hasan NA; Al-Tayyib A; Kienzle J; Shields G; Lopez Z; Wermuth P; Baral SD	Stigma Health	2025	10	1	95-106	10.1037/sah0000495	In the United States (US), sexuality-based stigma continues to undermine HIV
760	35550020	Quality of life and associated factors among people receiving second-line	Mokgethi NO; Christofides N; Machisa M; Akpomiemie G; Lalla-Edward S	BMC Infect Dis	2022	22	1	456	10.1186/s12879-022-07429-9	BACKGROUND: Studies which examine quality of life (QOL) provide important
761	40555448	Are client and provider preferences for HIV care coordination programme features	Zimba R; Fong C; Conte M; Guarino H; Avoundjian T; Carmona J; Herndon G; Gambone G; Irvine MK; Nash D	BMJ Open	2025	15	6	e097918	10.1136/bmjopen-2024-097918	OBJECTIVES: The New York City (NYC) HIV Care Coordination Programme (CCP) is
762	36603376	COVID-19: A state of art on immunological responses, mutations, and treatment	Gong X; Khan A; Wani MY; Ahmad A; Duse A	J Infect Public Health	2023	16	2	233-249	10.1016/j.jiph.2022.12.019	Over the last few years, the severe acute respiratory syndrome coronavirus-2
763	35900161	World Federation of Societies of Biological Psychiatry (WFSBP) guidelines for	Bandelow B; Allgulander C; Baldwin DS; Costa DLDC; Denys D; Dilbaz N; Domschke K; Eriksson E; Fineberg NA; Hättenschwiler J; Hollander E; Kaiya H; Karavaeva T; Kasper S; Katzman M; Kim YK; Inoue T; Lim L; Masdrakis V; Menchón JM; Miguel EC; Möller HJ; Nardi AE; Pallanti S; Perna G; Rujescu D; Starcevic V; Stein DJ; Tsai SJ; Van Ameringen M; Vasileva A; Wang Z; Zohar J	World J Biol Psychiatry	2023	24	2	79-117	10.1080/15622975.2022.2086295	AIM: This is the third version of the guideline of the World Federation of
764	37112940	Systemic, Mucosal Immune Activation and Psycho-Sexual Health in ART-Suppressed	Nijhawan P; Carraro A; Vita S; Del Borgo C; Tortellini E; Guardiani M; Zingaropoli MA; Mengoni F; Petrozza V; Di Troia L; Marcucci I; Kertusha B; Scerpa MC; Turriziani O; Vullo V; Ciardi MR; Mastroianni CM; Marocco R; Lichtner M	Viruses	2023	15	4		10.3390/v15040960	Gender medicine is now an approach that can no longer be neglected and must be
765	38459486	Acceptance of assisted partner notification among HIV-positive adults with severe	Nante RW; Muyinda H; Kiweewa JM; Ndagire R; Ssendikwanawa E; Ojiambo KO; Nangendo J; Nakku J; Semitala FC	BMC Health Serv Res	2024	24	1	319	10.1186/s12913-024-10770-1	BACKGROUND: HIV mostly affects people with severe mental illnesses (SMIs) than
766	34977956	Assessing the Temporality Between Transitions onto Opioid Agonist Therapy and	Mitra S; Grant C; Nolan S; Mohd Salleh NA; Milloy MJ; Richardson L	AIDS Behav	2022	26	6	1933-1942	10.1007/s10461-021-03543-y	A robust evidence-base describes the beneficial association between opioid
767	37070552	Experiencing homelessness and progression through the HIV cascade of care among	Reddon H; Fairbairn N; Grant C; Milloy MJ	AIDS	2023	37	9	1431-1440	10.1097/QAD.0000000000003570	OBJECTIVE: To investigate the longitudinal association between periods of
768	39608876	The next 5 years at the Interface of Exercise and the Airway.	Olin JT; Gochicoa-Rangel L	Immunol Allergy Clin North Am	2025	45	1	133-140	10.1016/j.iac.2024.09.006	Exercise is strongly recommended in almost all populations for its beneficial
769	39400692	Impact of arterial stiffness on health-related quality of life in older Thai	Rerkasem A; Chotirosniramit N; Tangmunkongvorakul A; Aurpibul L; Sripan P; Parklak W; Thaichana P; Srithanaviboonchai K; Rerkasem K	Qual Life Res	2024	33	12	3245-3257	10.1007/s11136-024-03796-9	PURPOSE: Despite advancements in antiretroviral therapy (ART) that extend life
770	40435167	Association between virtual visits and health outcomes of people living with HIV:	Rehman N; Mbuagbaw L; Mertz D; Muraca GM; Jones A	PLoS One	2025	20	5	e0315880	10.1371/journal.pone.0315880	BACKGROUND: Virtual care has been integrated as a modality of care in Ontario,
771	37951687	ART initiation for people living with HIV with severe mpox.	Wong M; Damon IK; Zucker J; Foote MMK; El-Sadr W	Lancet	2023	402	10414	1750	10.1016/S0140-6736(23)01674-4
772	38270916	In Support of Breast-/Chestfeeding by People With HIV in High-Income Settings.	Powell A; Agwu A	Clin Infect Dis	2024	79	1	202-207	10.1093/cid/ciae027	Given that HIV can be transmitted through breastfeeding, historically,
773	39881707	Co-creating a person-centered creative engagement intervention for Parkinson's	Spee BTM; Stap TB; Plijnaer M; Pasman G; Zeggio S; Duits A; Crone JS; Haeyen S; Pelowski M; Bloem BR; Koksma JJ	Front Psychol	2024	15		1469120	10.3389/fpsyg.2024.1469120	BACKGROUND: Recent research in the field of "Arts and Health" has demonstrated
774	39831266	Magnitude of Depression and Associated Factors in Women Living With HIV in	Zeleke TA; Ayele TA; Denu ZA; Mwanri L; Azale T	AIDS Res Treat	2025	2025		9578192	10.1155/arat/9578192	Background: Depression in women living with HIV (WLWHIV), is one of the most
775	35987208	Point-of-care HIV viral load and targeted drug resistance mutation testing versus	Patel RC; Oyaro P; Thomas KK; Wagude J; Mukui I; Brown E; Hassan SA; Kinywa E; Oluoch F; Odhiambo F; Oyaro B; Kingwara L; Karauki E; Yongo N; Otieno L; John-Stewart GC; Abuogi LL	Lancet Child Adolesc Health	2022	6	10	681-691	10.1016/S2352-4642(22)00191-2	BACKGROUND: Feasible, scalable, and cost-effective approaches to ensure
776	34907394	A Delphi-method-based consensus guideline for definition of treatment-resistant	Sforzini L; Worrell C; Kose M; Anderson IM; Aouizerate B; Arolt V; Bauer M; Baune BT; Blier P; Cleare AJ; Cowen PJ; Dinan TG; Fagiolini A; Ferrier IN; Hegerl U; Krystal AD; Leboyer M; McAllister-Williams RH; McIntyre RS; Meyer-Lindenberg A; Miller AH; Nemeroff CB; Normann C; Nutt D; Pallanti S; Pani L; Penninx BWJH; Schatzberg AF; Shelton RC; Yatham LN; Young AH; Zahn R; Aislaitner G; Butlen-Ducu…	Mol Psychiatry	2022	27	3	1286-1299	10.1038/s41380-021-01381-x	Criteria for treatment-resistant depression (TRD) and partially responsive
777	38538149	Severe mental illness: cardiovascular risk assessment and management.	Polcwiartek C; O'Gallagher K; Friedman DJ; Correll CU; Solmi M; Jensen SE; Nielsen RE	Eur Heart J	2024	45	12	987-997	10.1093/eurheartj/ehae054	Patients with severe mental illness (SMI) including schizophrenia and bipolar
778	37528465	Effectiveness of a mixed lifestyle program in couples undergoing assisted	Malekpour P; Hasanzadeh R; Javedani Masroor M; Chaman R; Motaghi Z	Reprod Health	2023	20	1	112	10.1186/s12978-023-01652-6	BACKGROUND: The desire for fertility is the manifestation of yearning for
779	35488323	Suubi4Stigma study protocol: a pilot cluster randomized controlled trial to	Nabunya P; Ssewamala FM; Bahar OS; Michalopoulos LTM; Mugisha J; Neilands TB; Trani JF; McKay MM	Pilot Feasibility Stud	2022	8	1	95	10.1186/s40814-022-01055-7	BACKGROUND: Sub-Saharan Africa (SSA) is heavily burdened by HIV, with 85% of the
780	37428194	The effect of environmental change, planned and unplanned life events on the	Tyrer P; Duggan C; Yang M; Tyrer H	Soc Psychiatry Psychiatr Epidemiol	2024	59	9	1587-1598	10.1007/s00127-023-02520-1	PURPOSE: To examine the nature of positive and negative environmental change on
781	34654584	Volunteer Recovery Support for Adolescents: Using propensity score based methods	Godley MD; Passetti LL; Hunter BD; Griffin BA	J Subst Abuse Treat	2022	132		108637	10.1016/j.jsat.2021.108637	BACKGROUND: In a recently published randomized controlled trial (RCT) of
782	37403148	Factors influencing junior high school students' perceptions of attending school	Nakamura-Thomas H; Sano N; Maciver D	Child Adolesc Psychiatry Ment Health	2023	17	1	86	10.1186/s13034-023-00631-w	BACKGROUND: School attendance is a crucial determinant of academic success. Our
783	40023308	Prediction of relapse in a French cohort of outpatients with schizophrenia	Barbosa S; Tamouza R; Leboyer M; Aouizerate B; Andrieu C; Andre M; Boukouaci W; Capdevielle D; Chereau I; Kobayashi JC; Coulon N; Dorey JM; Davidovic L; Dubertret C; Fakra E; Fond G; Goze T; Khalfallah O; Leignier S; Llorca PM; Mallet J; Martinuzzi E; Misdrahi D; Oriol N; Pignon B; Rey R; Roux P; Schürhoff F; Schorr B; Urbach M; Very E; Wu CL; Benros M; Simon J; Hasan A; Glaichenhaus N; Godin O	Prog Neuropsychopharmacol Biol Psychiatry	2025	137		111304	10.1016/j.pnpbp.2025.111304	BACKGROUND: Schizophrenia (SZ) commonly manifests through multiple relapses, each
784	40665443	Challenges in assessing self-reported adherence to antiretroviral therapy among	Maciel CG; Arashiro P; da Silva LA; do Nascimento AI; Dos Santos Conrado D; Koch GSR; da Cunha JCP; Osório LG; Arakaki LS; Mareto LK; Rodrigues MES; de Azevedo MV; E Silva RFG; Pucci RM; Pires ST; Borges SRP; Drumond SPDC; de Medeiros MJ; Ajalla MEA; Santos-Pinto CDB; de Oliveira EF	BMC Res Notes	2025	18	1	301	10.1186/s13104-025-07368-z	Studies focusing on individuals living with HIV and mental disorders are crucial
785	40556491	Age-specific all-cause mortality rates among adolescents and youth living with	Zhou S; Toska E; Gwampi B; Johnson LF; Tolmay J; Saal W; Leon Z; Knight L; Cluver L	J Int AIDS Soc	2025	28	6	e26522	10.1002/jia2.26522	INTRODUCTION: Mortality among adolescents living with HIV (ALHIV) remains a
786	34843674	Rates of viral suppression in a cohort of people with stable HIV from two	Limbada M; Macleod D; Situmbeko V; Muhau E; Shibwela O; Chiti B; Floyd S; Schaap AJ; Hayes R; Fidler S; Ayles H	Lancet HIV	2022	9	1	e13-e23	10.1016/S2352-3018(21)00242-3	BACKGROUND: Non-facility-based antiretroviral therapy (ART) delivery for people
787	37983858	Supporting early-career dementia researchers: Identifying support needs and ways	Dupont C; Gilissen J; Dassen FCM; Branco RM; Heins P; Heffernan E; Bartels SL	Alzheimers Dement	2024	20	2	1321-1333	10.1002/alz.13530	INTRODUCTION: Early-career researchers contribute significantly to dementia
788	39963392	Potential common targets of music therapy intervention in neuropsychiatric	Dan Y; Xiong Y; Xu D; Wang Y; Yin M; Sun P; Ding Y; Feng Z; Sun P; Xia W; Yu G; Li L	Front Hum Neurosci	2025	19		1471433	10.3389/fnhum.2025.1471433	As life becomes more stressful, neurological disorders, psychiatric disorders,
789	36332654	Projected outcomes of universal testing and treatment in a generalised HIV	Probert WJM; Sauter R; Pickles M; Cori A; Bell-Mandla NF; Bwalya J; Abeler-Dörner L; Bock P; Donnell DJ; Floyd S; Macleod D; Piwowar-Manning E; Skalland T; Shanaube K; Wilson E; Yang B; Ayles H; Fidler S; Hayes RJ; Fraser C	Lancet HIV	2022	9	11	e771-e780	10.1016/S2352-3018(22)00259-4	BACKGROUND: The long-term impact of universal home-based testing and treatment as
790	36584222	Evaluation of the pediatric antiretroviral therapy service in Gondar city public	Azanaw A; Alemu MB; Yitayal M; Aschalew AY	PLoS One	2022	17	12	e0279890	10.1371/journal.pone.0279890	BACKGROUND: The pediatric antiretroviral therapy (ART) service is introduced to
791	39375051	Prevalence and co-occurrence of symptoms of mental and substance use disorders	Parcesepe AM; Stockton M; Bernard C; Kanguya T; Kwobah EK; Lopez A; Murenzi G; Ross J; Minga A; Maruri F; Tlali M; Goodrich S; Perazzo H; Musabyimana F; Nimkar S; Lancaster K; Consortium I	J Int AIDS Soc	2024	27	10	e26359	10.1002/jia2.26359	INTRODUCTION: Due to the increased effectiveness of and access to antiretroviral
792	38292051	Social networks and HIV treatment adherence among people with HIV initiating	Comfort AB; Asiimwe S; Amaniyre G; Orrell C; Moody J; Musinguzi N; Bwana MB; Bangsberg DR; Haberer JE; Tsai AC	SSM Popul Health	2024	25		101593	10.1016/j.ssmph.2023.101593	Timely initiation of and adherence to antiretroviral therapy (ART) is critical
793	39024299	An overview of diagnostics and therapeutics using large language models.	Malgaroli M; McDuff D	J Trauma Stress	2024	37	5	754-760	10.1002/jts.23082	There is an acute need for solutions to treat stress and trauma-related sequelae,
794	40735348	Towards universal early screening for cerebral palsy: a roadmap for automated	Spittle AJ; Marschik PB; Adde L; Badawi N; Byrne R; Bos AF; Chatelin A; Coughlan J; Fedeli F; Guzzetta A; Ho ESL; Johnson MJ; Kwong A; McEwan A; Morgan C; Mughogho A; Murray DM; Orlandi S; Peyton C; Prosser LA; Ritterband-Rosenbaum A; Tran T; Zhang D; Passmore E	EClinicalMedicine	2025	86		103379	10.1016/j.eclinm.2025.103379	Cerebral palsy (CP) is the most common lifelong physical disability, affecting
795	39384696	Are social protection and food security accelerators for adolescents to achieve	Cluver L; Zhou S; Edun O; Lawi AO; Langwenya N; Chipanta D; Sherman G; Sherr L; Ibrahim M; Yates R; Gordon L; Toska E	J Int AIDS Soc	2024	27	10	e26369	10.1002/jia2.26369	INTRODUCTION: Without effective, scalable interventions, we will fail to achieve
796	38071994	Transitional community adherence support for people leaving incarceration in	Mabuto T; Woznica DM; Ndini P; Moyo D; Abraham M; Hanrahan C; Charalambous S; Zack B; Baral S; Owczarzak J; Hoffmann CJ	Lancet HIV	2024	11	1	e11-e19	10.1016/S2352-3018(23)00235-7	BACKGROUND: People released from correctional facilities face multifactorial
797	40292351	Depression and associated factors among human immunodeficiency virus-positive	Ferede YA; Zeleke AM; Assefa GW; Nigate GK; Tassew WC	AJOG Glob Rep	2025	5	2	100475	10.1016/j.xagr.2025.100475	BACKGROUND: Despite its severe impact on both maternal and fetal health,
798	37795154	The impact of COVID-19 on HIV treatment of adolescents in sub-Saharan Africa: A	Mayman YR; van Wyk B	Health SA	2023	28		2226	10.4102/hsag.v28i0.2226	BACKGROUND: Adolescents living with HIV are a key population who are susceptible
799	39499018	Association among therapeutic adherence, health literacy, and engagement in care:	Massaroni V; Delle Donne V; Salvo PF; Farinacci D; Iannone V; Baldin G; Ciccarelli N; Di Giambenedetto S	Int J STD AIDS	2025	36	2	132-140	10.1177/09564624241297838	BACKGROUND: In the context of People Living with HIV (PLWH), poor health literacy
800	40693915	Basic science and translational research: recommendations from the Fifth	Kim NN; Wessells H; DiSanto ME; Ferrini MG; Lin G; Pfaus JG; Priviero F; Yong PJ; Podlasek CA	Sex Med Rev	2025	13	4	483-512	10.1093/sxmrev/qeaf032	INTRODUCTION: Sexual function is a critical issue for human health and impacts
801	37327872	Changes in health and sleep quality after anti-retroviral treatment modification	Yoshino Y; Wakabayashi Y; Kitazawa T	J Infect Chemother	2023	29	10	948-952	10.1016/j.jiac.2023.06.009	BACKGROUND: Anti-retroviral treatment (ART) modification for treatment
802	38781268	Enhanced cervical cancer and HIV interventions reduce the disproportionate burden	Broshkevitch CJ; Barnabas RV; Liu G; Palanee-Phillips T; Rao DW	PLoS One	2024	19	5	e0301997	10.1371/journal.pone.0301997	INTRODUCTION: Women living with HIV experience heightened risk of cervical
803	39902524	B-OK: a visual and tactile tool for improving HIV mental models in a United	Richterman A; Klaiman T; Palma D; Ryu E; Schmucker L; Villarin K; Grosso G; Brady KA; Thirumurthy H; Buttenheim A	AIDS Care	2025	37	4	565-576	10.1080/09540121.2025.2458643	Lack of adherence to antiretroviral therapy (ART) and poor retention in care are
804	39451564	Cardiac Amyloidosis: State-of-the-Art Review in Molecular Pathology.	Salzillo C; Franco R; Ronchi A; Quaranta A; Marzullo A	Curr Issues Mol Biol	2024	46	10	11519-11536	10.3390/cimb46100684	Amyloidosis refers to a group of diseases caused by extracellular deposits of
805	37437720	Antenatal depression and adverse birth outcomes among pregnant women living with	Regan M; Muhihi A; Saleh A; Duggan CP; Ulenga N; Alwy Al-Beity FM; Aboud S; Fawzi WW; Manji KP; Sudfeld CR	J Affect Disord	2023	339		82-88	10.1016/j.jad.2023.07.047	BACKGROUND: Women who experience antenatal depression may be at increased risk of
806	39933819	Cognitive behavioural therapy plus Kiesler Circle Training (CBT+) versus CBT only	Ollrogge K; Schulze D; Sterzer P; Köhler S; Friedel E; Romanczuk-Seiferth N; Siegerist AL; Brakemeier EL; Guhn A	BMJ Open	2025	15	2	e098466	10.1136/bmjopen-2024-098466	INTRODUCTION: Interpersonal problems are a transdiagnostic risk factor for the
807	37892991	Integrative Approaches in Acute Ischemic Stroke: From Symptom Recognition to	Saceleanu VM; Toader C; Ples H; Covache-Busuioc RA; Costin HP; Bratu BG; Dumitrascu DI; Bordeianu A; Corlatescu AD; Ciurea AV	Biomedicines	2023	11	10		10.3390/biomedicines11102617	Among the high prevalence of cerebrovascular diseases nowadays, acute ischemic
808	38251822	Heterogeneity of provider preferences for HIV Care Coordination Program features:	Fong C; Conte M; Zimba R; Carmona J; Gambone G; Baim-Lance A; Robertson M; Irvine M; Nash D	HIV Res Clin Pract	2024	25	1	2300923		The PROMISE study assessed revisions designed to facilitate implementation of an
809	37107849	The Mediating Effect of Changes in Depression Symptoms on the Relationship	Ha T; Shi H; Shrestha R; Gaikwad SS; Joshi K; Padiyar R; Schensul SL	Int J Environ Res Public Health	2023	20	8		10.3390/ijerph20085567	Heavy alcohol use is negatively affecting antiretroviral therapy adherence,
810	38429872	Non-pharmacological interventions on quality of life in stroke survivors: A	Gao C; Li X; Li F; Li J; Zhang J	Worldviews Evid Based Nurs	2024	21	2	158-182	10.1111/wvn.12714	BACKGROUND: Non-pharmacological interventions have been used in the
811	39757354	HIV Care Seeking Pathways and Barriers to the Continuum of Care Faced by Persons	Timilsina A; Shrestha A; Neupane P; Nepal S; Kandel B; Devkota S; Thapa S	Health Expect	2025	28	1	e70141	10.1111/hex.70141	BACKGROUND: The Human Immunodeficiency Virus (HIV) has a major impact on a
812	38786403	Systematic Review: HIV, Aging, and Housing-A North American Perspective,	Chaminuka AS; Prybutok G; Prybutok VR; Senn WD	Healthcare (Basel)	2024	12	10		10.3390/healthcare12100992	Advances in anti-retroviral therapy (ART) have decreased mortality rates and
813	38301123	COVID-19 pandemic stressors, familial discord, and anxiety among adolescents	Zani B; Luckett B; Thurman TR	AIDS Care	2024	36	sup1	137-144	10.1080/09540121.2024.2308025	Adolescents living with HIV (ALHIV) have poorer adherence to antiretroviral
814	41013473	Psychological distress interventions for family members in palliative care: a	Wu H; Dong P; Chai Y; Huang P; Huang H	BMC Palliat Care	2025	24	1	230	10.1186/s12904-025-01873-5	BACKGROUND: With the rapid increase in demand for palliative care, patients'
815	40933465	The Impact of Yogurt, Legumes, and Coffee on Health Outcomes in HIV: You are What	Gao X; Cen S; Cai LG; Chen S; Li B; Jiang Y; Yu T; Peng J; Liang G; Cai S	Infect Drug Resist	2025	18		4749-4762	10.2147/IDR.S531390	BACKGROUND: HIV-induced immunodeficiency and comorbidities highlight the
816	36384522	Anxiety, depression, and sleep disturbances among people on long-term	Xiao J; Liu Y; Li B; Zhang L; Han J; Zhao H	BMC Psychiatry	2022	22	1	710	10.1186/s12888-022-04366-4	BACKGROUND: Efavirenz (EFV)-induced neuropsychiatric toxicity bothers people
817	38787861	Factors associated with engagement in HIV care for young people living with	Le Prevost M; Judd A; Crichton S; Foster C; Bamford A; Ford D	PLoS One	2024	19	5	e0302601	10.1371/journal.pone.0302601	Identifying which young people living with perinatally acquired HIV (PHIV) are
818	40309778	Strengths and Limits of Psychodynamic Intervention Rating Scale (PIRS) in	Palmieri A; Picone VC; Gennaro A; Ruffin D; Capuani V; Kleinbub JR	Clin Psychol Psychother	2025	32	3	e70073	10.1002/cpp.70073	BACKGROUND: The Psychodynamic Intervention Rating Scale (PIRS) stands out as one
819	38081203	Demographics of sources of HIV-1 transmission in Zambia: a molecular epidemiology	Hall M; Golubchik T; Bonsall D; Abeler-Dörner L; Limbada M; Kosloff B; Schaap A; de Cesare M; MacIntyre-Cockett G; Otecko N; Probert W; Ratmann O; Bulas Cruz A; Piwowar-Manning E; Burns DN; Cohen MS; Donnell DJ; Eshleman SH; Simwinga M; Fidler S; Hayes R; Ayles H; Fraser C	Lancet Microbe	2024	5	1	e62-e71	10.1016/S2666-5247(23)00220-3	BACKGROUND: In the last decade, universally available antiretroviral therapy
820	38019750	Living With Toxic Wounds: The Voices and Visual Self-Representations of Gulf War	Dieterich-Hartwell R; Malhotra B; Arslanbek A; DeBeer B; Alverio T; Kaimal G	Qual Health Res	2024	34	5	411-423	10.1177/10497323231213818	Operations Desert Shield and Storm occurred over 30 years ago, yet many of those
821	35900217	World Federation of Societies of Biological Psychiatry (WFSBP) guidelines for	Bandelow B; Allgulander C; Baldwin DS; Costa DLDC; Denys D; Dilbaz N; Domschke K; Hollander E; Kasper S; Möller HJ; Eriksson E; Fineberg NA; Hättenschwiler J; Kaiya H; Karavaeva T; Katzman MA; Kim YK; Inoue T; Lim L; Masdrakis V; Menchón JM; Miguel EC; Nardi AE; Pallanti S; Perna G; Rujescu D; Starcevic V; Stein DJ; Tsai SJ; Van Ameringen M; Vasileva A; Wang Z; Zohar J	World J Biol Psychiatry	2023	24	2	118-134	10.1080/15622975.2022.2086296	AIM: This is the third version of the guideline of the World Federation of
822	35636344	Real-time motion monitoring improves functional MRI data quality in infants.	Badke D'Andrea C; Kenley JK; Montez DF; Mirro AE; Miller RL; Earl EA; Koller JM; Sung S; Yacoub E; Elison JT; Fair DA; Dosenbach NUF; Rogers CE; Smyser CD; Greene DJ	Dev Cogn Neurosci	2022	55		101116	10.1016/j.dcn.2022.101116	Imaging the infant brain with MRI has improved our understanding of early
823	38104102	Prevalence of depression among people living with HIV in rural hospitals in	Adedeji WA; Ma Q; Raji AM; Cha R; Rasaki OM; Hutson A; Taiwo BO; Charurat ME; Yusuf OB; Fehintola FA; Gureje O; Morse GD	AIDS Res Ther	2023	20	1	89	10.1186/s12981-023-00586-0	Major depression is the most common neuropsychiatric disorder among people living
824	40842495	Comparative effectiveness of various combined interventions for type 2 diabetes	Cui L; Lu D; Tan S; Cao L	Front Endocrinol (Lausanne)	2025	16		1462104	10.3389/fendo.2025.1462104	BACKGROUND: Type 2 diabetes mellitus (T2DM) is a leading cause of severe
825	40792307	Lived experiences of adults living With HIV/AIDS receiving antiretroviral therapy	Mustefa A; Abute L; Lemnuro K; Badgeba A; Bedru D; Bubamo BF; Beykaso G; Agide FD; Sadore AA	Front Reprod Health	2025	7		1494390	10.3389/frph.2025.1494390	BACKGROUND: The HIV/AIDS pandemic has had a profound impact on patients' lives on
826	37921372	[Efectividad de las terapias no farmacológicas en personas con alzheimer: una	Ruíz-Hernández M; Mur-Gomar R; Montejano-Lozoya R	Rev Esp Salud Publica	2023	97			e202310086 [pii]	OBJECTIVE: Alzheimer's disease has become the great epidemic of the 21st century,
827	37141206	Barriers to and enablers of the HIV services continuum among gay and bisexual men	Arreola S; Santos GM; Solares D; Tohme J; Ayala G	PLoS One	2023	18	5	e0281578	10.1371/journal.pone.0281578	OBJECTIVES: To assess ecological, structural, community and individual level
828	39972326	Experiences, challenges, gaps, and strategies for counselling persons presenting	Sadiq A; Kwizera R; Kiiza TK; Ayebare P; Ahimbisibwe C; Ndyetukira JF; Boulware DR; Meya DB	AIDS Res Ther	2025	22	1	21	10.1186/s12981-025-00705-z	BACKGROUND: Advanced HIV disease (AHD) is still a significant problem in Uganda
829	34973171	HIV combination prevention and declining orphanhood among adolescents, Rakai,	Santelli JS; Chen IS; Nabukalu D; Lutalo T; Spindler EJ; Chang LW; Grabowski MK; Grilo SA; Kreniske P; Wei Y; Nalugoda F; Hoffman S; Maru M; Chu S; Ssewamala FM; Byansi W; Kagaayi J; Wawer MJ; Gray RH; Serwadda D; Makumbi F	Lancet HIV	2022	9	1	e32-e41	10.1016/S2352-3018(21)00275-7	BACKGROUND: Orphanhood increased markedly in the 1980s and 1990s in sub-Saharan
830	37081534	Suubi + Adherence4Youth: a study protocol to optimize the Suubi Intervention for	Ssewamala FM; Sauceda JA; Brathwaite R; Neilands TB; Nabunya P; Brown D; Sensoy Bahar O; Namuwonge F; Nakasujja N; Mugarura A; Mwebembezi A; Nartey P; Mukasa B; Gwadz M	BMC Public Health	2023	23	1	717	10.1186/s12889-023-15564-4	BACKGROUND: Suubi is an evidenced based multi-component intervention that targets
831	37759412	Frailty in people 50 years or older living with HIV: A sex perspective.	Wiechmann SL; Tejo AM; Inácio MVS; Mesas AE; Martínez-Vizcaíno V; Cabrera MAS	HIV Med	2023	24	12	1222-1232	10.1111/hiv.13551	OBJECTIVE: To estimate prefrailty and frailty prevalence and associated factors
832	39231105	Correlates of HIV treatment adherence self-efficacy among adolescents and young	Ashaba S; Baguma C; Tushemereirwe P; Nansera D; Maling S; Zanon BC; Tsai AC	PLOS Glob Public Health	2024	4	9	e0003600	10.1371/journal.pgph.0003600	Adherence to antiretroviral therapy (ART) among adolescents and young adults
833	41085862	Psychosocial, Behavioral, and HIV-Related Health Among Men Living with HIV Who	Kaminsky CJ; Cherenack EM; Fernandez-Nocito S; Biondo J; Pan Y; Dauria EF; Johnson KA; Palella F; Mimiaga MJ; Kwait J; Wingood G; Chandran A; Hanna DB; Ramirez C; Philbin MM; Jones DL	AIDS Behav	2025				10.1007/s10461-025-04887-5	Incarceration is intricately linked with the HIV epidemic, with incarcerated
834	40322456	Health-Related Quality of Life Among Patients Living with HIV/AIDS in Vietnam: A	Vo LT; Nguyen PH; Nguyen HTN; Phan DQ; Vo XTT; Vo LY; Nguyen YNT; Huynh G	Patient Prefer Adherence	2025	19		1197-1210	10.2147/PPA.S514101	BACKGROUND: HIV/AIDS remains a major public health concern in Vietnam. While
835	39602419	Factors associated with self-reported suboptimal antiretroviral adherence and	Gabster A; Díaz Fernández F; Pascale JM; Orillac A; Moreno-Wynter S; Xavier Hall CD; Flores Millender E; Wong FF; Jhangimal M; Yu-Pon A; Rodríguez-Vargas C; Arjona-Miranda D; Fuentes B; Henostroza G; Araúz AB	PLoS One	2024	19	11	e0311048	10.1371/journal.pone.0311048	BACKGROUND: The prevalence of HIV in Panama is estimated to be 1.0%; only 71% of
836	36949614	The use of physical restraints and PRN medications in adolescent psychiatric	Chung J; Shao M; Ryan R; Eisenstein M; Yan D; Domaleski V; Choi J; Lee CH	J Child Adolesc Psychiatr Nurs	2023	36	3	199-210	10.1111/jcap.12413	PROBLEM: Although physical restraint practices and psychotropic/sedative pro re
837	29939522	HIV-1 Encephalopathy and Aids Dementia Complex.	Kopstein M; Abramczuk M; Mohlman DJ		2025					Neurocognitive deficits are the presenting complaint in 4% to 15% of patients
838	38680274	Which horticultural activities are more effective for children's recovery from	Guo L; Xu W; Shi Y; Gao S; Xiao C; Zhang X; Liu X; Zhang Q; Zhang Y	Front Psychol	2024	15		1352186	10.3389/fpsyg.2024.1352186	INTRODUCTION: Studies have established the benefits of horticultural therapy and
839	39696388	Pathway analysis of the impact of family function and self-efficacy on depression	Zou F; Fang Y; Lin Y; Feng Z; Cai S; Huang J; Zheng S; Li J	BMC Psychol	2024	12	1	749	10.1186/s40359-024-02246-y	BACKGROUND: Patients undergoing assisted reproductive technology (ART) experience
840	39295119	Courier delivery of antiretroviral therapy: a cohort study of a South African	Ruffieux Y; Folb N; Grimsrud A; Hislop M; Dunn L; Rohner E; Namubiru AM; Chinogurei C; Cornell M; Davies MA; Egger M; Maartens G; Haas AD	J Int AIDS Soc	2024	27	9	e26360	10.1002/jia2.26360	INTRODUCTION: Courier delivery has become a popular antiretroviral therapy (ART)
841	39733157	High Incidence of syphilis seroconversion among people living with HIV in Hainan,	Zhu K; Lu C; Yan H; Qiu Y; Qiao F; Zhang W; Yu D	Sci Rep	2024	14	1	31432	10.1038/s41598-024-83097-w	Globally, people living with HIV (PLHIV) are at a high risk of syphilis
842	37105760	Neurocognitive Dysfunction With Neuronal Injury in People With HIV on	McMahan C; Dietrich DK; Horne EF; Kelly E; Geannopoulos K; Siyahhan Julnes PS; Ham L; Santamaria U; Lau CY; Wu T; Hsieh HC; Ganesan A; Berjohn C; Kapetanovic S; Reich DS; Nair G; Snow J; Agan BK; Nath A; Smith BR	Neurology	2023	100	24	e2466-e2476	10.1212/WNL.0000000000207339	BACKGROUND AND OBJECTIVES: Neurologic outcomes in people with HIV (PWH) on
843	38916425	Estimating the Effect of COVID-19 Pandemic Restrictions on Self-reported	Tseng AS; Mugwanya KK; Szpiro AA; van Heerden A; Ntinga X; Schaafsma TT; Barnabas RV	J Acquir Immune Defic Syndr	2024	96	4	318-325	10.1097/QAI.0000000000003431	BACKGROUND: People living with HIV require reliable access to and adequate supply
844	35767287	Bridging Knowledge Gaps in the Diagnosis and Management of Neuropsychiatric	Frontera JA; Simon NM	JAMA Psychiatry	2022	79	8	811-817	10.1001/jamapsychiatry.2022.1616	IMPORTANCE: Neuropsychiatric symptoms have been reported as a prominent feature
845	36765309	A factorial experiment grounded in the multiphase optimization strategy to	Sauceda JA; Lechuga J; Ramos ME; Puentes J; Ludwig-Barron N; Salazar J; Christopoulos KA; Johnson MO; Gomez D; Covarrubias R; Hernandez J; Montelongo D; Ortiz A; Rojas J; Ramos L; Avila I; Gwadz MV; Neilands TB	BMC Public Health	2023	23	1	307	10.1186/s12889-023-15172-2	BACKGROUND: People who inject drugs living with HIV (PWIDLH) suffer the lowest
846	39579660	Co-designing technology to improve psychological therapy for psychosis: SloMo, a	Hardy A; Taylor KM; Grant A; Christie L; Walsh L; Gant T; Gheerawo R; Wojdecka A; Westaway A; Münch A; Garety P; Ward T	Schizophr Res	2024	274		526-534	10.1016/j.schres.2024.11.004	Digital technology is positioned as a potential solution to improving access,
847	35922040	A 5-year community program in Singapore to prevent cognitive decline.	Ng TKS; Feng L; Chua RY; Goh LG; Kua EH; Mahendran R	Asia Pac Psychiatry	2022	14	4	e12518	10.1111/appy.12518	INTRODUCTION: There is a scarcity of naturalistic follow-up studies on cognitive
848	36332652	Viral suppression and self-reported ART adherence after 3 years of universal	Macleod D; Shanaube K; Skalland T; Limbada M; Mandla N; Bwalya J; Schaap A; Yang B; Donnell D; Piwowar-Manning E; Eshleman SH; Hoddinott G; Bond V; Moore A; Griffith S; Bock P; Ayles H; Fidler S; Hayes R; Floyd S	Lancet HIV	2022	9	11	e751-e759	10.1016/S2352-3018(22)00237-5	BACKGROUND: In 2014, UNAIDS set the target that 90% of individuals on
849	37294209	Development and Validation of a Risk Score for Predicting Non-Adherence to	Acin P; Luque S; Subirana I; Vila J; Fernández-Sala X; Guelar A; Antonio-Cuscó M; Arrieta I; Knobel H	AIDS Res Hum Retroviruses	2023	39	10	533-540	10.1089/AID.2022.0147	Several patient-related factors that influence adherence to antiretroviral
850	39190924	The impact of psychiatric facility design on reducing aggressive behaviours in an	Grynevych A; Hew A; Olver J	Australas Psychiatry	2024	32	6	520-530	10.1177/10398562241278570	OBJECTIVES: This review examines the literature to determine whether physical
851	40336606	Experiences of 'virtual' occupational therapy service delivery in Wales.	Ingham L; Burke J; Purcell C	Br J Occup Ther	2024	87	3	152-168	10.1177/03080226231208050	INTRODUCTION: COVID-19 accelerated the implementation of virtual working at pace,
852	35577560	Trauma Aware and Anti-Oppressive Arts-Health and Community Arts Practice: Guiding	Sunderland N; Stevens F; Knudsen K; Cooper R; Wobcke M	Trauma Violence Abuse	2023	24	4	2429-2447	10.1177/15248380221097442	There is a growing call for arts-health and community arts professionals to work
853	39773185	Facilitators and Barriers to adherence to antiretroviral therapy among	Bazrafshan A; Rafiei-Rad AA; Bazrafshan MS; Ghalekhani N; Mehmandoost S; SeyedAlinaghi S; Mehrabi F; Khezri M; Mostashari G; Karamouzian M; Sharifi H	Harm Reduct J	2025	22	1	4	10.1186/s12954-024-01151-2	BACKGROUND: Ensuring consistent adherence to antiretroviral therapy (ART) is
854	40653915	Lymphoid and CXCR4 Cell Targeted Lipid Nanoparticles Facilitate HIV-1 Proviral	Panja S; Zaman LA; Zhang C; Patel M; Gorantla S; Dash PK; Gendelman HE	Adv Healthc Mater	2025	14	25	e2501190	10.1002/adhm.202501190	Advancements in antiretroviral therapy (ART) enable those living with the human
855	37770939	Immediate initiation of antiretroviral treatment: knowledge, attitudes, and	Bertolino D; Baim-Lance A; D'Aquila E; Coren F; Abraham B	BMC Health Serv Res	2023	23	1	1039	10.1186/s12913-023-09896-5	BACKGROUND: Immediate initiation of antiretroviral treatment (iART) is a proven
856	38463947	B-OK: A Visual and Tactile Tool for HIV Treatment Adherence Support in a United	Richterman A; Klaiman T; Palma D; Ryu E; Schmucker L; Villarin K; Grosso G; Brady KA; Thirumurthy H; Buttenheim A	medRxiv	2024				10.1101/2024.02.28.24303498	Lack of adherence to antiretroviral therapy (ART) and poor retention in care are
857	38020633	Recovery from shift work.	Kalkanis A; Demolder S; Papadopoulos D; Testelmans D; Buyse B	Front Neurol	2023	14		1270043	10.3389/fneur.2023.1270043	One fifth of today's workforce is engaged in shift work and exposed to various
858	34878436	Most Early-Treated Children With Perinatally Acquired HIV Have Preserved Lung	Attia EF; Moraa H; Maleche-Obimbo E; Wamalwa D; Gómez LA; Rylance S; Vundla R; Ferrand RA; Karr CJ; John-Stewart GC; Benki-Nugent SF	J Acquir Immune Defic Syndr	2022	89	1	69-76	10.1097/QAI.0000000000002823	BACKGROUND: Impaired lung function is common among older children with
859	39862155	'It is scary to pause treatment': perspectives on HIV cure-related research and	Mthimkhulu D; Dong KL; Ngcobo MW; Mindry D; Zulu A; Langa N; Maphalala L; Pillay V; Mthembu M; Miall A; Tran W; Dillen A; Wan F; Ahmed A; Stockman JK; Hussain M; Ndung'u T; Dubé K	HIV Res Clin Pract	2025	26	1	2455917	10.1080/25787489.2025.2455917	BACKGROUND: HIV remains a major challenge in KwaZulu-Natal, South Africa,
860	39696310	Case management strategy enhances virological response in people living with	Song X; Zheng J; Chen L; Ma F; Li C; Wang J; Du L; Tang H	AIDS Res Ther	2024	21	1	91	10.1186/s12981-024-00682-9	This study assessed the effectiveness of case management compared to that of
861	39015040	The Role of Chimeric Antigen Receptor T-Cell Therapy in Immune-Mediated	Brittain G; Roldan E; Alexander T; Saccardi R; Snowden JA; Sharrack B; Greco R	Ann Neurol	2024	96	3	441-452	10.1002/ana.27029	Despite the use of 'high efficacy' disease-modifying therapies, disease activity
862	41015049	ART-free HIV-1 remission in children with in-utero HIV-1 after very early ART	Persaud D; Coletti A; Nelson BS; Jao J; Capparelli EV; Costello D; Tierney C; Kekitiinwa AR; Nematadzira T; Njau BN; Moye J; Jean-Philippe P; Korutaro V; Nalugo A; Mbengeranwa T; Chidemo T; Mmbaga BT; Sakasaka PA; Cotton M; Jennings C; Hoffmann C; Hovind L; Bryson Y; Chadwick EG	Lancet HIV	2025				10.1016/S2352-3018(25)00189-4	BACKGROUND: We hypothesised that initiating antiretroviral therapy (ART) soon
863	39116335	Factors Associated With Symptoms of Anxiety and Depression in People Living With	da Cunha GH; Fontenele MSM; Galvão MTG; Dantas MB; Gomes MEC; Fechine FV; de Sousa Paiva S	J Acquir Immune Defic Syndr	2024	97	1	87-98	10.1097/QAI.0000000000003468	BACKGROUND: The diagnosis of HIV infection can cause mental disorders or
864	35991062	Music-based casual video game training alleviates symptoms of subthreshold	Li X; Zheng M; Zhang Y; Wang Y; Nie L; Yuan Y; Qian T; Ku Y	Front Public Health	2022	10		961425	10.3389/fpubh.2022.961425	OBJECTIVES: In this preregistered study, we investigated the beneficial effects
865	39871700	"I Am Not Alone": A Photovoice Exploration of Diabetes Self-Management for Older	Duhn L; Robertson M; Costa I; Alvarado B; Paré GC; Camargo-Plazas P	Can J Nurs Res	2025	57	2	242-255	10.1177/08445621251313500	ObjectiveTo explore diabetes self-management for older adults in rural
866	38059059	Factors affecting quality of life in adults with HIV: A local cross-sectional	Berner K; Louw QA	S Afr J Physiother	2023	79	1	1921	10.4102/sajp.v79i1.1921	BACKGROUND: Understanding health-related quality of life (HRQOL) among people
867	39287733	Recall and Appraisal of the Risks, Benefits, and Objectives of Interrupting HIV	Korolkova A; Ndukwe SO; Dee L; Deeks SG; Peluso MJ; Hoh R; Rodriguez A; Sugarman J; Rodriguez Garcia L; Dubé K; Sauceda JA	AIDS Behav	2024	28	12	4136-4145	10.1007/s10461-024-04485-x	The goal of HIV cure research is to either eliminate HIV from the body or durably
868	39698577	Erectile dysfunction in men with human immunodeficiency virus: prevalence and	Skura S; Fontanari AMV; de Azevedo LBH; Bagatini RM; Júnior VS; Benvegnú DM; Fortes PCN; Costa AB; Wendt GW; Ferreto LED	Transl Androl Urol	2024	13	11	2396-2407	10.21037/tau-24-234	BACKGROUND: Male sexuality plays a crucial role in determining the overall
869	35954587	A Literature Review of High-Tech Physiotherapy Interventions in the Elderly with	Spanakis M; Xylouri I; Patelarou E; Patelarou A	Int J Environ Res Public Health	2022	19	15		10.3390/ijerph19159233	Neurological physiotherapy adopts a problem-based approach for each patient as
870	37669249	Population health impact, cost-effectiveness, and affordability of	Sahu M; Bayer CJ; Roberts DA; van Rooyen H; van Heerden A; Shahmanesh M; Asiimwe S; Sausi K; Sithole N; Ying R; Rao DW; Krows ML; Shapiro AE; Baeten JM; Celum C; Revill P; Barnabas RV	PLOS Glob Public Health	2023	3	9	e0000610	10.1371/journal.pgph.0000610	Community-based delivery and monitoring of antiretroviral therapy (ART) for HIV
871	38751296	Quality of life of patients undergoing chemotherapy: a tertiary care	Junaid N; Khan M; Uddin MR; Masroor AS; Sualeh M; Haider G	J Pak Med Assoc	2024	74	4	836-838	10.47391/JPMA.10123	The quality of life (QoL) of cancer patients is of paramount concern due to the
872	40599222	Development and validation of a mortality risk prediction index score for adults	Lima VD; Takeh BT; Faught N; Nathani H; Zhu J; Emerson S; Dolguikh K; Trigg J; Salters KA; Barrios R; Montaner JSG	Int J Popul Data Sci	2025	10	2	2926	10.23889/ijpds.v10i2.2926	INTRODUCTION: Aging while living with HIV poses new challenges in clinical
873	38776334	ART coverage and viral suppression among female sex workers living with HIV in	Comins CA; Baral S; Mcingana M; Shipp L; Phetlhu DR; Young K; Guddera V; Hausler H; Schwartz S	PLOS Glob Public Health	2024	4	5	e0002783	10.1371/journal.pgph.0002783	In South Africa >60% of female sex workers (FSW) are living with HIV, the
874	37072804	Behavioral and emotional difficulties and HIV treatment outcomes among	Zhou Y; Tang K; Lu H; Chen H; Xie H; Li Z; Huang J; Fang N; Chen S; Wang H; He Q; Chen H; Liu X; Lan G; Zhu Q; Chen Y; Zhang X; Ruan Y; Liang S	Child Adolesc Psychiatry Ment Health	2023	17	1	51	10.1186/s13034-023-00601-2	BACKGROUND: Previous studies have not clearly demonstrated the impact of
875	40276446	Vancomycin-Induced Severe Neutropenia in a Patient With Osteomyelitis: A Case	Majeed I; Khan ZR; Harting J; Armes L; Arnold FW	Cureus	2025	17	3	e81135	10.7759/cureus.81135	Vancomycin is a glycopeptide antibiotic with activity against Gram-positive
876	39079031	HIV Drug Resistance in Newly Diagnosed Young Children in the Western Cape, South	Anderson K; van Zyl G; Hsiao NY; Claassen M; Mudaly V; Voget J; Heekes A; Kalk E; Phelanyane F; Boulle A; Sridhar G; Ragone L; Vannappagari V; Davies MA	Pediatr Infect Dis J	2024	43	10	970-976	10.1097/INF.0000000000004482	BACKGROUND: Pretreatment of HIV drug resistance among children living with HIV
877	38061376	HIV-1 reservoir size after neonatal antiretroviral therapy and the potential to	Persaud D; Bryson Y; Nelson BS; Tierney C; Cotton MF; Coletti A; Jao J; Spector SA; Mirochnick M; Capparelli EV; Costello D; Szewczyk J; Nicodimus N; Stranix-Chibanda L; Kekitiinwa AR; Korutaro V; Reding C; Carrington MN; Majji S; Yin DE; Jean-Philippe P; Chadwick EG	Lancet HIV	2024	11	1	e20-e30	10.1016/S2352-3018(23)00236-9	BACKGROUND: Infants born with HIV-1 require lifelong antiretroviral therapy
878	40457090	Factor Structure, Reliability, and Validity of the 10-Item HIV Stigma Scale for	Ashaba S; Favina A; Baguma C; Tushemereirwe P; Nansera D; Comfort A; Perkins JM; Samuel M; Zanoni BC; Tsai AC	AIDS Behav	2025	29	10	3347-3354	10.1007/s10461-025-04781-0	HIV stigma undermines HIV treatment outcomes for adolescents and young adults
879	37541705	Pharmacokinetics, safety, and tolerability of dispersible and immediate-release	Brooks KM; Kiser JJ; Ziemba L; Ward S; Rani Y; Cressey TR; Masheto GR; Cassim H; Deville JG; Ponatshego PL; Patel F; Aurpibul L; Barnabas SL; Mustich I; Coletti A; Heckman B; Krotje C; Lojacono M; Yin DE; Townley E; Moye J; Majji S; Acosta EP; Ryan K; Chandasana H; Brothers CH; Buchanan AM; Rabie H; Flynn PM	Lancet HIV	2023	10	8	e506-e517	10.1016/S2352-3018(23)00107-8	BACKGROUND: Child-friendly fixed-dose combination (FDC) antiretroviral therapy
880	36912262	Advanced MR Techniques for Preoperative Glioma Characterization: Part 2.	Hangel G; Schmitz-Abecassis B; Sollmann N; Pinto J; Arzanforoosh F; Barkhof F; Booth T; Calvo-Imirizaldu M; Cassia G; Chmelik M; Clement P; Ercan E; Fernández-Seara MA; Furtner J; Fuster-Garcia E; Grech-Sollars M; Guven NT; Hatay GH; Karami G; Keil VC; Kim M; Koekkoek JAF; Kukran S; Mancini L; Nechifor RE; Özcan A; Ozturk-Isik E; Piskin S; Schmainda KM; Svensson SF; Tseng CH; Unnikrishnan S; Vos …	J Magn Reson Imaging	2023	57	6	1676-1695	10.1002/jmri.28663	Preoperative clinical MRI protocols for gliomas, brain tumors with dismal
881	36866773	Advanced MR Techniques for Preoperative Glioma Characterization: Part 1.	Hirschler L; Sollmann N; Schmitz-Abecassis B; Pinto J; Arzanforoosh F; Barkhof F; Booth T; Calvo-Imirizaldu M; Cassia G; Chmelik M; Clement P; Ercan E; Fernández-Seara MA; Furtner J; Fuster-Garcia E; Grech-Sollars M; Guven NT; Hatay GH; Karami G; Keil VC; Kim M; Koekkoek JAF; Kukran S; Mancini L; Nechifor RE; Özcan A; Ozturk-Isik E; Piskin S; Schmainda K; Svensson SF; Tseng CH; Unnikrishnan S; Vo…	J Magn Reson Imaging	2023	57	6	1655-1675	10.1002/jmri.28662	Preoperative clinical magnetic resonance imaging (MRI) protocols for gliomas,
882	37908752	Sleep characteristics before assisted reproductive technology treatment predict	Li QL; Wang C; Cao KX; Zhang L; Xu YS; Chang L; Liu ZH; Yang AJ; Xue YX	Front Endocrinol (Lausanne)	2023	14		1178396	10.3389/fendo.2023.1178396	Sleep disorders affect mental and physical health. Infertile women undergoing
883	40187645	Circadian attributes of neurological and psychiatric disorders as basis for their	Khoshnevis S; Smolensky MH; Haghayegh S	Adv Drug Deliv Rev	2025	223		115576	10.1016/j.addr.2025.115576	This review focuses on (i) 24 h patterns in the symptom intensity of common
884	40427858	Evaluating the Impact of Massage Therapy on Performance and Well-Being in	Mathunjwa ML; Mahlangu S; Haddad M	Int J Environ Res Public Health	2025	22	5		10.3390/ijerph22050742	BACKGROUND AND OBJECTIVES: Taekwondo is a physically intense martial art that
885	38315300	Police Violence Experienced by Black Gay and Bisexual Men: The Effects on HIV	Quinn KG; Walsh JL; Johnson A; Edwards T; Takahashi L; Dakin A; Bouacha N; Voisin D	AIDS Behav	2024	28	5	1642-1649	10.1007/s10461-024-04278-2	Black men face high rates of police violence, including direct victimization and
886	35324055	Provider preferences for delivery of HIV care coordination services: results from	Zimba R; Fong C; Conte M; Baim-Lance A; Robertson M; Carmona J; Gambone G; Nash D; Irvine M	J Int AIDS Soc	2022	25	3	e25887	10.1002/jia2.25887	INTRODUCTION: The PROMISE study was launched in 2018 to assess and document the
887	39876485	"I forgot she used to make chocolate cake": Digital storytelling supporting	Munk S; Toohey R; Remtilla A; D'Cunha NM; Gibson D; Isbel S; Smyth A; Bail K	Dementia (London)	2025	24	4	666-696	10.1177/14713012251317761	Reminiscence is a meaningful activity for people with dementia, but research
888	40622356	Data-informed Stepped Care (DiSC) to improve adolescent and young adult HIV care	Kohler P; Jiang W; Badia J; Kibugi J; Dyer J; Kadima J; Oketch D; Beima-Sofie K; Hicks S; Richardson BA; Inwani I; Shah SK; Agot K; John-Stewart G	J Int AIDS Soc	2025	28 Suppl 3	Suppl 3	e26501	10.1002/jia2.26501	INTRODUCTION: Systematic use of data-driven tools to allocate care services based
889	37084103	Durable Viral Suppression Among Young Adults Living with HIV Receiving Ryan White	Feldman MB; Montero N; Thomas JA; Hoffman S; Nguyen N; Lentz CL; Sukumaran S; Mellins CA	AIDS Behav	2023	27	10	3197-3205	10.1007/s10461-023-04040-0	Identifying factors associated with durable viral suppression (DVS) can inform
890	40214949	Person-Centred Care: State-of-the-Art and Future Perspectives.	Gyllensten H; Cederberg M; Alsén S; Blanck E; Ali L; Fors A; Hedman H; Nørmark LP; Swedberg K; Ekman I	Curr Heart Fail Rep	2025	22	1	15	10.1007/s11897-025-00702-3	PURPOSE OF REVIEW: Many countries prioritise the implementation of person-centred
891	38432236	Clinical effectiveness of patient-targeted feedback following depression	Löwe B; Scherer M; Braunschneider LE; Marx G; Eisele M; Mallon T; Schneider A; Linde K; Allwang C; Joos S; Zipfel S; Schulz S; Rost L; Brenk-Franz K; Szecsenyi J; Nikendei C; Härter M; Gallinat J; König HH; Fierenz A; Vettorazzi E; Zapf A; Lehmann M; Kohlmann S	Lancet Psychiatry	2024	11	4	262-273	10.1016/S2215-0366(24)00035-X	BACKGROUND: Screening for depression in primary care alone is not sufficient to
892	37881113	Epidemiological characteristics, clinical manifestations, and mental health	Fu L; Wang B; Wu K; Yang L; Hong Z; Wang Z; Meng X; Ma P; Qi X; Xu G; Wang F; Zhang W; Huang C; Zhang D; Lin Y; Cao W; Sun P; Wu W; Gao Y; Lv F; Qian J; Lu H; Zou H	J Med Virol	2023	95	10	e29198	10.1002/jmv.29198	Human mpox is occurring worldwide, however, evidence from the Asian Pacific
893	39576638	Medication Exposure and Mortality in Patients With Schizophrenia.	Brodeur S; Chiu YM; Courteau J; Dorais M; Oliver D; Stip E; Fleury MJ; Roy MA; Vanasse A; Lesage A; Leclerc J	JAMA Netw Open	2024	7	11	e2447137	10.1001/jamanetworkopen.2024.47137	IMPORTANCE: The use of antipsychotics, antidepressants, and benzodiazepines may
894	34927475	Gendered differences in perceptions and reports of wellbeing: A cross-sectional	Moucheraud C; Paul-Schultz J; Mphande M; Banda BA; Sigauke H; Kumwenda V; Dovel K; Moses A; Gupta S; Hoffman RM	AIDS Care	2022	34	12	1602-1609	10.1080/09540121.2021.2014778	Few studies have examined gender differences in reported quality of life among
895	39793018	Methodology for the Positive Voices 2022 Survey of People With HIV Accessing Care	Sewell J; Kelly C; Aghaizu A; Kitt H; Pelchen-Matthews A; Martin V; Farah A; Smith C; Brown A; Humphreys C; Sparrowhawk A; Delpech V; Rodger A; Lampe F; Kall M	JMIR Res Protoc	2025	14		e58531	10.2196/58531	BACKGROUND: Due to advances in treatment, HIV is now a chronic condition with
896	36494045	Study protocol for a revised randomized trial: Remotely delivered Tai Chi and	Niles BL; Grossman S; McQuade M; Grossman D; Kaiser AP; Muccio B; Warner B; Wang C; Mori DL	Contemp Clin Trials	2023	125		107045	10.1016/j.cct.2022.107045	BACKGROUND: Many of the 700,000 American military personnel deployed to the
897	38485603	Prioritizing sexual and reproductive health research and care for people with	Kazmerski TM; Moy C; Aliaj E; Hudson J; Wright B; Poranski M; Sjoberg J; Taylor-Cousar JL; Georgiopoulos AM; Ladores SL; Trimble A; Tangpricha V; Khan FN; Ramasamy R; Leitner DV; West NE; Santos RD; Stransky OM; Wilson A; Keller A; Jain R	J Cyst Fibros	2024	23	4	639-646	10.1016/j.jcf.2024.03.007	BACKGROUND: To address sexual and reproductive health (SRH) concerns among people
898	38354158	Predictors for the utilization of community support systems against intimate	Muteesasira E; Akampumuza D; Abaho D; Nuwasasira L; Kumakech E	PLoS One	2024	19	2	e0298397	10.1371/journal.pone.0298397	BACKGROUND: Intimate partner violence (IPV) disproportionately affects married
899	39823813	Association of experienced stigma in healthcare settings with health outcomes	Yigit I; Wilson TE; Taylor TN; Kassaye SG; Weiser SD; Cohen MH; Gange S; Pence BW; Ofotokun I; Wingood GM; Metsch LR; Brown-Friday J; Floris-Moore M; Kempf MC; Turan JM; Turan B	Soc Sci Med	2025	366		117699	10.1016/j.socscimed.2025.117699	BACKGROUND: Black women living with HIV (WLHIV) often have suboptimal ART
900	35128367	PrEP acceptability and initiation among women engaged in sex work in Uganda:	Witte SS; Filippone P; Ssewamala FM; Nabunya P; Bahar OS; Mayo-Wilson LJ; Namuwonge F; Damulira C; Tozan Y; Kiyingi J; Nabayinda J; Mwebembezi A; Kagaayi J; McKay M	EClinicalMedicine	2022	44		101278	10.1016/j.eclinm.2022.101278	BACKGROUND: Women engaged in sex work (WESW) are disproportionately affected by
901	37099367	Uptake of an App-Based Case Management Service for HIV-Positive Men Who Have Sex	Fan X; Ning K; Liu C; Zhong H; Lau JTF; Hao C; Hao Y; Li J; Li L; Gu J	J Med Internet Res	2023	25		e40176	10.2196/40176	BACKGROUND: Men who have sex with men (MSM) in China are disproportionately
902	39229526	The potential of arts therapies in Parkinson's disease rehabilitation: A	Li Y; Luo X; Zhang A; Ying F; Wang J; Huang G	Heliyon	2024	10	16	e35765	10.1016/j.heliyon.2024.e35765	BACKGROUND AND PURPOSE: Parkinson's disease (PD) causes a decline in motor
903	40726414	Factors associated with HIV-related stigma among adults living with HIV on	Lwin HMS; Han WM; Lee MP; Ditangco R; Choi JY; Rajasuriar R; Ross J; Chan I; Melgar MIE; Kim JH; Chong ML; Petersen B; Avihingsanon A	AIDS Care	2025	37	10	1626-1639	10.1080/09540121.2025.2534536	People with HIV (PWH) continue to experience stigma across community, social, and
904	39480724	EEG Temporal-Spatial Feature Learning for Automated Selection of Stimulus	Wang F; Chen D; Weng S; Gao T; Zuo Y; Zheng Y	IEEE J Biomed Health Inform	2025	29	2	960-969	10.1109/JBHI.2024.3489221	The risk of adverse effects in Electroconvulsive Therapy (ECT), such as cognitive
905	40126742	Evaluation of a Phone-Based Program to Increase Adherence to Antiretrovirals	Yona S; Ismail R; Nurachmah E; Khariroh S; Sujianto U; Santoso W; Bangun SA; Voss JG	AIDS Behav	2025	29	7	2168-2178	10.1007/s10461-025-04681-3	Adherence to antiretroviral therapy (ART) is a major challenge for people living
906	39641567	Enhancing Physiotherapy Care for Touring Performing Arts Companies: A Model for	Schaeffer M; Harary J	Med Probl Perform Art	2024	39	4	177-180	10.21091/mppa.2024.04021	Touring presents significant physical and logistical challenges for performing
907	38696724	Food Is Medicine for Human Immunodeficiency Virus: Improved Health and	Palar K; Sheira LA; Frongillo EA; O'Donnell AA; Nápoles TM; Ryle M; Pitchford S; Madsen K; Phillips B; Riley ED; Weiser SD	J Infect Dis	2025	231	3	573-582	10.1093/infdis/jiae195	BACKGROUND: Policy support for "food is medicine"-medically tailored meals or
908	39982727	Prefrontal Transcranial Direct Current Stimulation in Pediatric	Krauel K; Brauer H; Breitling-Ziegler C; Freitag CM; Luckhardt C; Mühlherr A; Schütz M; Boxhoorn S; Ecker C; Castelo-Branco M; Sousa D; Pereira HC; Crisóstomo J; Schlechter F; Wrachtrup Calzado I; Siemann J; Moliadze V; Splittgerber M; Damiani G; Salvador RN; Ruffini G; Nowak R; Braboszcz C; Soria-Frisch A; Thielscher A; Buyx AM; Siniatchkin M; Dempfle A; Prehn-Kristensen A	JAMA Netw Open	2025	8	2	e2460477	10.1001/jamanetworkopen.2024.60477	IMPORTANCE: Transcranial direct current stimulation (tDCS) has the potential to
909	37378508	Informed consent and compulsory treatment on individuals with severe eating	Damato FM; Ricci P; Rinaldi R	Clin Ter	2023	174	4	365-369	10.7417/CT.2023.2452	BACKGROUND: The problem concerning the activation of the measure of Compulsory
910	35894453	Oxytocin: An Old Hormone, a Novel Psychotropic Drug and its Possible Use in	Marazziti D; Diep PT; Carter S; Carbone MG	Curr Med Chem	2022	29	35	5615-5687	10.2174/0929867329666220727120646	BACKGROUND: Oxytocin is a nonapeptide synthesized in the paraventricular and
911	40840785	Fabry disease cardiomyopathy: A state-of-the-art review.	Pande S; Varzideh F; Gambardella J; Jankauskas SS; Cerasuolo FA; Spinelli L; Kansakar U; De Luca A; Kurland IJ; Sidoli S; Iaccarino G; Sadoshima J; Santulli G	Prog Cardiovasc Dis	2025				10.1016/j.pcad.2025.08.003	Fabry disease or Anderson-Fabry disease is an X-linked lysosomal storage disorder
912	37342311	Undiagnosed Cognitive Impairment and Impact on Instrumental Activities of Daily	Lam JO; Hou CE; Gilsanz P; Lee C; Lea AN; Satre DD; Silverberg MJ	Open Forum Infect Dis	2023	10	6	ofad284	10.1093/ofid/ofad284	BACKGROUND: Little is known about the prevalence of undiagnosed cognitive
913	37399555	Demonstration Project of Long-Acting Antiretroviral Therapy in a Diverse	Gandhi M; Hickey M; Imbert E; Grochowski J; Mayorga-Munoz F; Szumowski JD; Oskarsson J; Shiels M; Sauceda J; Salazar J; Dilworth S; Nguyen JQ; Glidden DV; Havlir DV; Christopoulos KA	Ann Intern Med	2023	176	7	969-974	10.7326/M23-0788	BACKGROUND: Intramuscular cabotegravir (CAB) and rilpivirine (RPV) is the only
914	35193642	Tea and tea drinking: China's outstanding contributions to the mankind.	Pan SY; Nie Q; Tai HC; Song XL; Tong YF; Zhang LJ; Wu XW; Lin ZH; Zhang YY; Ye DY; Zhang Y; Wang XY; Zhu PL; Chu ZS; Yu ZL; Liang C	Chin Med	2022	17	1	27	10.1186/s13020-022-00571-1	BACKGROUND: Tea trees originated in southwest China 60 million or 70 million
915	36238557	An interpretable stacking ensemble learning framework based on multi-dimensional	Zhu X; Hu J; Xiao T; Huang S; Wen Y; Shang D	Front Pharmacol	2022	13		975855	10.3389/fphar.2022.975855	Background and Aim: Therapeutic drug monitoring (TDM) has evolved over the years
916	40412394	Identifying gaps in the HIV treatment cascade in Africa: a model comparison	Bansi-Matharu L; Moolla H; Citron DT; Stover J; Pickles M; Martin-Hughes R; Boily MC; Nyirenda R; Mudimu E; Ten Brink D; Johnson LF; Mugurungi O; Cambiano V; Dimitrov D; Smith J; Glaubius R; Taramusi I; Mpofu A; Phillips A; Bershteyn A	Lancet Glob Health	2025	13	6	e1006-e1019	10.1016/S2214-109X(25)00121-4	BACKGROUND: Although HIV incidence has considerably decreased in eastern,
917	35489365	Effects of long-term antiretroviral therapy in reproductive-age women in	Taha TE; Yende-Zuma N; Brummel SS; Stranix-Chibanda L; Wambuzi Ogwang L; Dadabhai S; Chinula L; Nyati MM; Hanley S; Makanani B; Chipato T; Atuhaire P; Aizire J; Fowler MG	Lancet HIV	2022	9	6	e394-e403	10.1016/S2352-3018(22)00037-6	BACKGROUND: We report the long-term impact of ART in women of reproductive age
918	38887828	Advances in skin gene therapy: utilizing innovative dressing scaffolds for wound	Karimzadeh F; Soltani Fard E; Nadi A; Malekzadeh R; Elahian F; Mirzaei SA	J Mater Chem B	2024	12	25	6033-6062	10.1039/d4tb00966e	The skin, serving as the body's outermost layer, boasts a vast area and intricate
919	37837376	Participant experiences in HIV cure-directed trial with an extended analytical	Bilger A; Plenn E; Barg FK; Rendle KA; Carter WB; Lamour-Harrington A; Jones N; Peterson B; Sauceda JA; Tebas P; Mounzer K; Metzger D; Montaner LJ; Dubé K	HIV Res Clin Pract	2023	24	1	2267825		BACKGROUND: A feature of HIV cure trials is the need to interrupt treatment to
920	35735412	Home-based interventions to promote physical activity for people living with HIV	Dos Santos ECM; de Lima LRA; Yoong S; Guerra PH; Segurado AC	AIDS Care	2023	35	1	25-34	10.1080/09540121.2022.2091102	Although physical activity (PA) improves the physical, mental, and social
921	36111837	"Out and proud…. in all your shaking glory" the wellbeing impact of a dance	Carroll SJ; Dale MJ; Bail K	Disabil Rehabil	2023	45	20	3272-3283	10.1080/09638288.2022.2122598	PURPOSE: To explore if and how Parkinson's disease dance class participation and
922	37673058	Complementary Medicine in Acute Care Hospitals: Questionnaire Survey with Heads	Kollikowski A; Gabriel KMA; Schiffmann L; Gágyor I; Güthlin C; Heuschmann PU; Langhorst J; Keil T; Löffler C	Complement Med Res	2023	30	5	415-423	10.1159/000531930	INTRODUCTION: The demand for complementary medicine (CM) is well studied in the
923	37081570	Access to a novel first-line single-tablet HIV antiretroviral regimen in	Khazanchi R; Powers S; Killelea A; Strumpf A; Horn T; Hamp A; McManus KA	J Pharm Policy Pract	2023	16	1	57	10.1186/s40545-023-00559-8	BACKGROUND: A pillar of the United States' Ending the HIV Epidemic (EHE)
924	38252243	Improving Veteran Engagement with Virtual Care Technologies: a Veterans Health	Haderlein TP; Guzman-Clark J; Dardashti NS; McMahon N; Duran EL; Haun JN; Robinson SA; Blok AC; Cutrona SL; Lindsay JA; Armstrong CM; Nazi KM; Shimada SL; Wilck NR; Reilly E; Kuhn E; Hogan TP	J Gen Intern Med	2024	39	Suppl 1	21-28	10.1007/s11606-023-08488-7	Although the availability of virtual care technologies in the Veterans Health
925	35658924	"I have never talked to anyone to free my mind" - challenges surrounding status	Toromo JJ; Apondi E; Nyandiko WM; Omollo M; Bakari S; Aluoch J; Kantor R; Fortenberry JD; Wools-Kaloustian K; Elul B; Vreeman RC; Enane LA	BMC Public Health	2022	22	1	1122	10.1186/s12889-022-13519-9	INTRODUCTION: Adolescents living with HIV (ALHIV, ages 10-19) experience complex
926	36930640	Biotypes of Central Nervous System Complications in People With Human	Joseph SB; Gianella S; Burdo TH; Cinque P; Gisslen M; Letendre S; Nath A; Morgello S; Ndhlovu LC; Spudich S	J Infect Dis	2023	227	Suppl 1	S3-S15	10.1093/infdis/jiac370	Despite viral suppression with antiretroviral therapy (ART), people with human
927	39558373	Intimate partner violence in the context of infertility: voices from women	Fu Y; Sun X; Kayimu K; Chen G; Wang Y; Yang F	Reprod Health	2024	21	1	164	10.1186/s12978-024-01906-x	BACKGROUND: The interplay between infertility and intimate partner violence (IPV)
928	38923742	'Do it afraid': An arts-based reflexive collective case study exploring youth	Harasym JA; Gross DP; MacLeod AAN; Phelan SK	Int J Lang Commun Disord	2024	59	6	2294-2311	10.1111/1460-6984.13082	BACKGROUND: Concussion and communication researchers have yet to study how
929	38385885	State-of-the-art therapies for fragile X syndrome.	Protic D; Hagerman R	Dev Med Child Neurol	2024	66	7	863-871	10.1111/dmcn.15885	Fragile X syndrome (FXS) is a neurodevelopmental disorder caused by a full
930	37167996	Efficacy and safety of three antiretroviral therapy regimens started in pregnancy	Chinula L; Ziemba L; Brummel S; McCarthy K; Coletti A; Krotje C; Johnston B; Knowles K; Moyo S; Stranix-Chibanda L; Hoffman R; Sax PE; Stringer J; Chakhtoura N; Jean-Philippe P; Korutaro V; Cassim H; Fairlie L; Masheto G; Boyce C; Frenkel LM; Amico KR; Purdue L; Shapiro R; Mmbaga BT; Patel F; van Wyk J; Rooney JF; Currier JS; Lockman S	Lancet HIV	2023	10	6	e363-e374	10.1016/S2352-3018(23)00061-9	BACKGROUND: Drugs taken during pregnancy can affect maternal and child health
931	41088922	Major revision version 13.0 of the European AIDS Clinical Society guidelines	Ambrosioni J; Levi LI; Alagaratnam J; Sempere A; Mastrangelo A; Paioni P; Mussini C; Marzolini C; Nielsen SD; Béguelin C; Welch S; Koval A; Mendao L; Bamford A; Calmy A; Guaraldi G; Oprea C; Martínez E; Rockstroh JK	HIV Med	2025				10.1111/hiv.70120	BACKGROUND: The European AIDS Clinical Society (EACS) guidelines were revised for
932	36456499	[Neurocognitive impairment and characteristics of neurocognitive performance	Xia JJ; Wang SL; Hu YF; Shen WW; Lin HJ; Shi RZ; Ma ZH; Li ZH; Li SZ; Ding YY; Chen XX; He N	Zhonghua Liu Xing Bing Xue Za Zhi	2022	43	10	1651-1657	10.3760/cma.j.cn112338-20220524-00456	Objective: Using two measuring tools to examine the prevalence and correlates of
933	36303432	Recurrence of Symptoms Following Cryptococcal Meningitis: Characterizing a	Bahr NC; Skipper CP; Huppler-Hullsiek K; Ssebambulidde K; Morawski BM; Engen NW; Nuwagira E; Quinn CM; Ramachandran PS; Evans EE; Lofgren SM; Abassi M; Muzoora C; Wilson MR; Meya DB; Rhein J; Boulware DR	Clin Infect Dis	2023	76	6	1080-1087	10.1093/cid/ciac853	BACKGROUND: Cryptococcal meningitis is a common cause of AIDS-related mortality.
934	40611541	"A cure might help, but it won't erase it all": a qualitative study of policy	Ahmed A; Taylor J; Lau R; Lai JC; Deshan Diunugala S; Louella M; Villa TJ; Freshwater W; Averitt D; Karris M; Berry J; Dee L; Dubé K	J Int AIDS Soc	2025	28	7	e70006	10.1002/jia2.70006	INTRODUCTION: Long-term survivors (LTS) of HIV, including individuals diagnosed
935	35725644	The Appalachia Mind Health Initiative (AMHI): a pragmatic randomized clinical	Bossarte RM; Kessler RC; Nierenberg AA; Chattopadhyay A; Cuijpers P; Enrique A; Foxworth PM; Gildea SM; Belnap BH; Haut MW; Law KB; Lewis WD; Liu H; Luedtke AR; Pigeon WR; Rhodes LA; Richards D; Rollman BL; Sampson NA; Stokes CM; Torous J; Webb TD; Zubizarreta JR	Trials	2022	23	1	520	10.1186/s13063-022-06438-y	BACKGROUND: Major depressive disorder (MDD) is a leading cause of disease
936	40426066	Neuropsychiatric adverse events in people with HIV initiating a new integrase	Squillace N; Ricci ED; Orofino G; Forcina G; Albini L; Menzaghi B; De Socio GV; Piconi S; Maggi P; Madeddu G; Pellicanò GF; Sarchi E; Celesia BM; Lagi F; Salomoni E; Di Biagio A; Bonfanti P	BMC Infect Dis	2025	25	1	763	10.1186/s12879-025-11090-3	BACKGROUND: Although clinical trials reported a low and comparable rate of
937	36475104	COVID-19, cardiac involvement and cardiac rehabilitation: Insights from a	Sonel Tur B; Köseoğlu BF; Kutay Ordu Gökkaya N; Kurtaiş Aytür Y; Özyemişci Taşkıran Ö; Demirbağ Kabayel D; Kesiktaş N; Tıkız C; Özdemir H; Alemdaroğlu E; Bilir Kaya B; Genç A; Tomruk Sütbeyaz S	Turk J Phys Med Rehabil	2022	68	3	317-335	10.5606/tftrd.2022.11435	Since the beginning of the pandemic, many novel coronavirus disease 2019
938	40060357	Acceptability and Feasibility of a Taekwondo Mindful Movement Intervention in	Weiss ER; Hart-Derrick VR; Ramsay-Patel T; Barnes SE; Anderson H; Gatti C; Davis MT	J Behav Cogn Ther	2025	35	2		10.1016/j.jbct.2025.100527	Borderline personality disorder (BPD) is often comorbid with disordered eating
939	37053254	Predictors and incidence of depression and anxiety in women undergoing	Wang L; Tang Y; Wang Y	PLoS One	2023	18	4	e0284414	10.1371/journal.pone.0284414	The global incidence of infertility is increasing year by year, and the
940	38986672	The Role of Psychosocial Stress on Cardiovascular Disease in Women: JACC	Ebong IA; Quesada O; Fonkoue IT; Mattina D; Sullivan S; Oliveira GMM; Spikes T; Sharma J; Commodore Y; Ogunniyi MO; Aggarwal NR; Vaccarino V	J Am Coll Cardiol	2024	84	3	298-314	10.1016/j.jacc.2024.05.016	Psychosocial stress can affect cardiovascular health through multiple pathways.
941	37884969	Novel drug delivery strategies for antidepressant active ingredients from natural	Yuan S; Ma T; Zhang YN; Wang N; Baloch Z; Ma K	J Nanobiotechnology	2023	21	1	391	10.1186/s12951-023-02159-9	Depression is a severe mental disorder among public health issues. Researchers in
942	37941314	Noradrenergic control of neurobehavior in human binge-eating disorder and obesity	Hesse S; Rullmann M; Zientek F; Schewe D; Becker GA; Patt M; Meyer PM; Juarascio AS; Frank GKW; Sabri O; Hilbert A	Int J Eat Disord	2024	57	1	206-220	10.1002/eat.24080	OBJECTIVE: The neurobehavioral underpinnings of binge-eating disorder (BED),
943	38383100	"Food Is Medicine" Strategies for Nutrition Security and Cardiometabolic Health	Mozaffarian D; Aspry KE; Garfield K; Kris-Etherton P; Seligman H; Velarde GP; Williams K; Yang E	J Am Coll Cardiol	2024	83	8	843-864	10.1016/j.jacc.2023.12.023	"Food Is Medicine" (FIM) represents a spectrum of food-based interventions
944	38908072	Ferroptosis in health and disease.	Berndt C; Alborzinia H; Amen VS; Ayton S; Barayeu U; Bartelt A; Bayir H; Bebber CM; Birsoy K; Böttcher JP; Brabletz S; Brabletz T; Brown AR; Brüne B; Bulli G; Bruneau A; Chen Q; DeNicola GM; Dick TP; Distéfano A; Dixon SJ; Engler JB; Esser-von Bieren J; Fedorova M; Friedmann Angeli JP; Friese MA; Fuhrmann DC; García-Sáez AJ; Garbowicz K; Götz M; Gu W; Hammerich L; Hassannia B; Jiang X; Jeridi A; …	Redox Biol	2024	75		103211	10.1016/j.redox.2024.103211	Ferroptosis is a pervasive non-apoptotic form of cell death highly relevant in
945	37595344	Advancing the PD-L1 CPS test in metastatic TNBC: Insights from pathologists and	Fusco N; Ivanova M; Frascarelli C; Criscitiello C; Cerbelli B; Pignataro MG; Pernazza A; Sajjadi E; Venetis K; Cursano G; Pagni F; Di Bella C; Accardo M; Amato M; Amico P; Bartoli C; Bogina G; Bortesi L; Boldorini R; Bruno S; Cabibi D; Caruana P; Dainese E; De Camilli E; Dell'Anna V; Duda L; Emmanuele C; Fanelli GN; Fernandes B; Ferrara G; Gnetti L; Gurrera A; Leone G; Lucci R; Mancini C; Marangi…	Crit Rev Oncol Hematol	2023	190		104103	10.1016/j.critrevonc.2023.104103	Pembrolizumab has received approval as a first-line treatment for
946	36913975	Blood Coagulation and Beyond: Position Paper from the Fourth Maastricht Consensus	Akbulut AC; Arisz RA; Baaten CCFMJ; Baidildinova G; Barakzie A; Bauersachs R; Ten Berg J; van den Broek WWA; de Boer HC; Bonifay A; Bröker V; Buka RJ; Ten Cate H; Ten Cate-Hoek AJ; Cointe S; De Luca C; De Simone I; Diaz RV; Dignat-George F; Freson K; Gazzaniga G; van Gorp ECM; Habibi A; Henskens YMC; Iding AFJ; Khan A; Koenderink GH; Konkoth A; Lacroix R; Lahiri T; Lam W; Lamerton RE; Lorusso R; …	Thromb Haemost	2023	123	8	808-839	10.1055/a-2052-9175	The Fourth Maastricht Consensus Conference on Thrombosis included the following
947	40800542	The coming decade of digital brain research: A vision for neuroscience at the	Amunts K; Axer M; Banerjee S; Bitsch L; Bjaalie JG; Brauner P; Brovelli A; Calarco N; Carrere M; Caspers S; Charvet CJ; Cichon S; Cools R; Costantini I; D'Angelo EU; De Bonis G; Deco G; DeFelipe J; Destexhe A; Dickscheid T; Diesmann M; Düzel E; Eickhoff SB; Einevoll G; Eke D; Engel AK; Evans AC; Evers K; Fedorchenko N; Forkel SJ; Fousek J; Friederici AD; Friston K; Furber S; Geris L; Goebel R; Gü…	Imaging Neurosci (Camb)	2024	2			10.1162/imag_a_00137	In recent years, brain research has indisputably entered a new epoch, driven by
948	39645377	Burden of disease scenarios by state in the USA, 2022-50: a forecasting analysis		Lancet	2024	404	10469	2341-2370	10.1016/S0140-6736(24)02246-3	BACKGROUND: The capacity to anticipate future health issues is important for both
949	40993402	Measuring the semantic priming effect across many languages.	Buchanan EM; Cuccolo K; Heyman T; van Berkel N; Coles NA; Iyer A; Peters K; van 't Veer AE; Montefinese M; Maxwell NP; Taylor JE; Valentine KD; Arriaga P; Barzykowski K; Boucher L; Collins WM; Vaidis DC; Aczel B; Al-Hoorie AH; Ambrosini E; Besson T; Burin DI; Butt MM; Clarke AJB; Daryani Y; El-Dakhs DAS; Elsherif MM; Fernández-López M; Ferreira PRDS; Freitag RMK; Gattei CA; Godbersen H; Grim PA 2…	Nat Hum Behav	2025				10.1038/s41562-025-02254-x	Semantic priming has been studied for nearly 50 years across various experimental
950	38180851	Weight Changes and Adverse Pregnancy Outcomes With Dolutegravir- and Tenofovir	Hoffman RM; Brummel S; Ziemba L; Chinula L; McCarthy K; Fairlie L; Jean-Philippe P; Chakhtoura N; Johnston B; Krotje C; Nematadzira TG; Nakayiwa F; Ndyanabangi V; Hanley S; Theron G; Violari A; João E; Correa MD Jr; Hofer CB; Navanukroh O; Aurpibul L; Nevrekar N; Zash R; Shapiro R; Stringer JSA; Currier JS; Sax P; Lockman S	Clin Infect Dis	2024	78	6	1617-1628	10.1093/cid/ciae001	BACKGROUND: We evaluated associations between antepartum weight change and
951	40323978	A 10 years update of effects of exercise on depression disorders-in otherwise	Budde H; Dolz N; Mueller-Alcazar A; Schacht F; Velasques B; Ribeiro P; Machado S; Wegner M	PLoS One	2025	20	5	e0317610	10.1371/journal.pone.0317610	BACKGROUND: Depression is one of the most common mental illnesses worldwide and
952	36969345	Effect of pregnancy versus postpartum maternal isoniazid preventive therapy on	Cherkos AS; LaCourse SM; Enquobahrie DA; Richardson BA; Bradford S; Montepiedra G; Mmbaga BT; Mbengeranwa T; Masheto G; Jean-Phillippe P; Chakhtoura N; Theron G; Weinberg A; Cassim H; Raesi MS; Jean E; Wabwire D; Nematadzira T; Stranix-Chibanda L; Hesseling AC; Aurpibul L; Gupta A; John-Stewart G	EClinicalMedicine	2023	58		101912	10.1016/j.eclinm.2023.101912	BACKGROUND: Isoniazid preventive therapy (IPT) initiation during pregnancy was
953	36987595	Coronavirus Disease 2019 Convalescent Plasma Utilization in the United States:	Bloch EM; Goel R; Zhu X; Patel EU; Shoham S; Sullivan DJ; Gebo KA; Casadevall A; Tobian AAR	Clin Infect Dis	2023	77	2	237-241	10.1093/cid/ciad185	Coronavirus disease 2019 (COVID-19) convalescent plasma (CCP) use between October
954	38215160	The forecasted prevalence of comorbidities and multimorbidity in people with HIV	Althoff KN; Stewart C; Humes E; Gerace L; Boyd C; Gebo K; Justice AC; Hyle EP; Coburn SB; Lang R; Silverberg MJ; Horberg MA; Lima VD; Gill MJ; Karris M; Rebeiro PF; Thorne J; Rich AJ; Crane H; Kitahata M; Rubtsova A; Wong C; Leng S; Marconi VC; D'Souza G; Kim HN; Napravnik S; McGinnis K; Kirk GD; Sterling TR; Moore RD; Kasaie P	PLoS Med	2024	21	1	e1004325	10.1371/journal.pmed.1004325	BACKGROUND: Estimating the medical complexity of people aging with HIV can inform
955	36624033	Study on the approach to HIV: health management and the healthcare process in	De la Torre-Lima J; Oteo JA; Pinilla J; Mansilla R; Zamora C; Ayala Vargas V; Morillo-Verdugo R; Moreno S; Fuster-Ruiz de Apodaca MJ; Pérez-Molina JA; Colom J	Enferm Infecc Microbiol Clin (Engl Ed)	2023	41	10	604-611	10.1016/j.eimce.2022.12.008	INTRODUCTION: HIV continues to represent a problem of great relevance for public
956	38092529	Predictors of poor health-related quality of life among people living with HIV	Bruguera A; Egea-Cortés L; Mesías-Gazmuri J; Palacio-Vieira J; Forero CG; Miranda C; Saumoy M; Fernández E; Navarro G; Orti A; Miró JM; Casabona J; Reyes-Urueña J	HIV Med	2024	25	4	424-439	10.1111/hiv.13590	INTRODUCTION: Advancements in and accessibility to effective antiretroviral
957	40406922	Global, Regional, and National Burden of Nontraumatic Subarachnoid Hemorrhage:	Rautalin I; Volovici V; Stark BA; Johnson CO; Kaprio J; Korja M; Krishnamurthi RV; Nair BS; Ranta A; Rinkel GJE; Vergouwen MDI; Abate YH; Abbastabar H; Abd-Allah F; Abdelkader A; Abdi P; Abdollahi A; Abdullahi A; Abiodun OO; Aboagye RG; Abouzid M; Abtahi D; Abu Rumeileh S; Abualhasan A; Abualruz H; Abukhadijah HJ; Abu-Zaid A; Adamu LH; Addo IY; Adedoyin RA; Adegboye OA; Adra S; Adzigbli LA; Agyem…	JAMA Neurol	2025				10.1001/jamaneurol.2025.1522	IMPORTANCE: Nontraumatic subarachnoid hemorrhage (SAH) represents the third most
958	40281648	Factors Affecting Risk of CVD Events in a Global CVD Prevention Cohort of People	Grinspoon SK; Watanabe M; Ribaudo HJ; Bloomfield GS; Fichtenbaum CJ; Umbleja T; Chu SM; Fitch KV; Diggs MR; Zhao S; Looby SE; Currier JS; Aberg JA; Malvestutto CD; Erlandson KM; Martinez E; Asupoto O; Gupta SK; Lopez-Bernaldo de Quiros JC; Nixon D; Bedimo R; Lu MT; Douglas PS; Zanni MV	Clin Infect Dis	2025				10.1093/cid/ciaf210	BACKGROUND: PWH face increased risks of major adverse cardiovascular disease
959	40472794	Food biodiversity and mortality in older Mediterranean adults with high	Shyam S; Babio N; Paz-Graniel I; Martínez-González MA; Sorlí JV; Estruch R; Ros E; Tojal-Sierra L; Gómez-Gracia E; Fiol M; Lapetra J; Serra-Majem L; Riera-Mestre A; Toledo E; Ramirez-Sabio JB; Castañer O; Lamuela R; Margara-Escudero HJ; Fitó M; Salas-Salvadó J	Sci Total Environ	2025	987		179807	10.1016/j.scitotenv.2025.179807	The food system is a key determinant of population and planetary health. As the
960	41092928	Global burden of 292 causes of death in 204 countries and territories and 660		Lancet	2025	406	10513	1811-1872	10.1016/S0140-6736(25)01917-8	BACKGROUND: Timely and comprehensive analyses of causes of death stratified by
961	39366729	Forecasting the effects of smoking prevalence scenarios on years of life lost and		Lancet Public Health	2024	9	10	e729-e744	10.1016/S2468-2667(24)00166-X	BACKGROUND: Smoking is the leading behavioural risk factor for mortality
962	35122753	Responding to the opioid crisis in North America and beyond: recommendations of	Humphreys K; Shover CL; Andrews CM; Bohnert ASB; Brandeau ML; Caulkins JP; Chen JH; Cuéllar MF; Hurd YL; Juurlink DN; Koh HK; Krebs EE; Lembke A; Mackey SC; Larrimore Ouellette L; Suffoletto B; Timko C	Lancet	2022	399	10324	555-604	10.1016/S0140-6736(21)02252-2
963	41092926	Burden of 375 diseases and injuries, risk-attributable burden of 88 risk factors,		Lancet	2025	406	10513	1873-1922	10.1016/S0140-6736(25)01637-X	BACKGROUND: For more than three decades, the Global Burden of Diseases, Injuries,
964	39304265	Global, regional, and national burden of stroke and its risk factors, 1990-2021:		Lancet Neurol	2024	23	10	973-1003	10.1016/S1474-4422(24)00369-7	BACKGROUND: Up-to-date estimates of stroke burden and attributable risks and
965	37697938	Hospital Readmissions Among Persons With Human Immunodeficiency Virus in the	Davy-Mendez T; Napravnik S; Hogan BC; Eron JJ; Gebo KA; Althoff KN; Moore RD; Silverberg MJ; Horberg MA; Gill MJ; Rebeiro PF; Karris MY; Klein MB; Kitahata MM; Crane HM; Nijhawan A; McGinnis KA; Thorne JE; Lima VD; Bosch RJ; Colasanti JA; Rabkin CS; Lang R; Berry SA	J Infect Dis	2023	228	12	1699-1708	10.1093/infdis/jiad396	BACKGROUND: Hospital readmission trends for persons with human immunodeficiency
966	41015051	The global, regional, and national burden of cancer, 1990-2023, with forecasts to		Lancet	2025	406	10512	1565-1586	10.1016/S0140-6736(25)01635-6	BACKGROUND: Cancer is a leading cause of death globally. Accurate cancer burden
967	41092927	Global age-sex-specific all-cause mortality and life expectancy estimates for 204		Lancet	2025	406	10513	1731-1810	10.1016/S0140-6736(25)01330-3	BACKGROUND: Comprehensive, comparable, and timely estimates of demographic
